# Supplementary material for: Retrospective study revealed integration of CNV-seq and karyotype analysis is an effective strategy for prenatal diagnosis of chromosomal abnormalities
Source: Front Genet. 2024 May 23;15:1387724. doi: 10.3389/fgene.2024.1387724 (PMC11153659; doi:10.3389/fgene.2024.1387724)
Supplement: Supplementary file 1 [file Table1.XLSX]

## Sheet: TableS1
TableS1. Clinical information and chromosomal abnormility results from the integrated detection strategy
Sample ID	Sample type	Detection date	Sample source	Pedigree or solo sample	Family ID	Maternal age	Gestational week	Adverse birth history	Ultrasound diagnosis results	Variants detected by low-coverage whole-genome sequencing	Pathogenic or Likely pathogenic variants	Results of karyotype analysis	Chromosomal abnormalities by integrated analysis	Pregnancy outcome
20B2212826	Cord blood	2020-03-06	Fetal	Solo	20B2212826	25	25	No	Structural abnormality: Fetal cardiac abnormalities	dup(2p23.3,237.45K)-Variant of Uncertain Significance|del(21q11.2,527.46K)-Likely benign	No Pathogenic Variants	Negative	Negative	Iatrogenic abortion(Labor Induction)
20B2212830	Cord blood	2020-03-10	Fetal	Solo	20B2212830	35	24	Yes	Structural abnormality: Fetal cardiac abnormalities	del(2p22.3,235.37K)-Variant of Uncertain Significance|dup(7q11.23,583.81K)-Benign|dup(16q22.1,181.97K)-Variant of Uncertain Significance|del(20p12.1p12.3,4.56M)-Pathogenic|dup(Xp11.21,196.32K)-Variant of Uncertain Significance	del(20p12.1p12.3,4.56M)-Pathogenic	Negative	del(20p12.1p12.3,4.56M)-Pathogenic	Iatrogenic abortion(Labor Induction)
20S2212952	Amniotic fluid	2020-03-05	Fetal	Solo	20S2212952	30	17	No	Structural abnormality: Fetal cardiac abnormalities	dup(2p12,835.55K)-Variant of Uncertain Significance	No Pathogenic Variants	Negative	Negative	Iatrogenic abortion(Labor Induction)
20B2212847	Cord blood	2020-03-13	Fetal	Solo	20B2212847	36	33	Yes	Structural abnormality and abnormal soft markers: Fetal cardiac abnormalities, Hydrops fetalis	No Micro-deletion/duplication larger than 100K-NA	No Micro-deletion/duplication larger than 100K-NA	Negative	Negative	Iatrogenic abortion(Labor Induction)
20B2212860	Cord blood	2020-03-24	Fetal	Solo	20B2212860	33	25	Yes	Structural abnormality: Fetal multiple malformations	dup(17p11.2,181.97K)-Benign	No Pathogenic Variants	Negative	Negative	Iatrogenic abortion(Labor Induction)
20S2212962	Chorionic villus	2020-03-25	Fetal	Solo	20S2212962	33	12	Yes	Abnormal soft markers: Hydrops fetalis	XO-Pathogenic	XO-Pathogenic	45, X	XO-Pathogenic	Iatrogenic abortion(induced abortion)
20S2212963	Amniotic fluid	2020-03-26	Fetal	Solo	20S2212963	22	18	No	Structural abnormality: Fetal multiple malformations	del(6q12,150.71K)-Variant of Uncertain Significance|T18-Pathogenic|dup(21q22.2,735.72K)-Variant of Uncertain Significance	T18-Pathogenic	47, XN, +18	T18-Pathogenic	Iatrogenic abortion(Labor Induction)
20S2212964	Chorionic villus	2020-03-27	Fetal	Solo	20S2212964	33	12	Yes	Structural abnormality and abnormal soft markers: Fetal multiple malformations, Hydrops fetalis	T18-Pathogenic	T18-Pathogenic	47, XN, +18	T18-Pathogenic	Iatrogenic abortion(induced abortion)
20S2212965	Amniotic fluid	2020-03-31	Fetal	Solo	20S2212965	29	19	No	Structural abnormality: Chilopalatognathus	del(16p11.2,121.44K)-Variant of Uncertain Significance	No Pathogenic Variants	Negative	Negative	Iatrogenic abortion(Labor Induction)
20B2212870	Cord blood	2020-04-01	Fetal	Solo	20B2212870	28	24	No	Structural abnormality: Fetal cardiac abnormalities	No Micro-deletion/duplication larger than 100K-NA	No Micro-deletion/duplication larger than 100K-NA	Negative	Negative	Iatrogenic abortion(Labor Induction)
20S2212966	Chorionic villus	2020-04-03	Fetal	Solo	20S2212966	27	13	No	Abnormal soft markers: Hydrops fetalis	T21-Pathogenic|dup(Xp22.31,1.70M)-Variant of Uncertain Significance	T21-Pathogenic	47, XN, +21	T21-Pathogenic	Iatrogenic abortion(induced abortion)
20B2212885	Cord blood	2020-04-10	Fetal	Solo	20B2212885	30	24	No	Structural abnormality: Fetal multiple malformations	del(12p11.23,513.13K)-Benign|dup(16q24.1,110.97K)-Variant of Uncertain Significance|dup(19q12,222.06K)-Variant of Uncertain Significance	No Pathogenic Variants	Negative	Negative	Iatrogenic abortion(Labor Induction)
20B2212917	Cord blood	2020-04-21	Fetal	Solo	20B2212917	26	25	No	Structural abnormality: Chilopalatognathus	dup(6p12.3,131.48K)-Variant of Uncertain Significance|dup(Yq11.223q11.23,2.82M)-Variant of Uncertain Significance	No Pathogenic Variants	Negative	Negative	Iatrogenic abortion(Labor Induction)
20B2212926	Cord blood	2020-04-27	Fetal	Solo	20B2212926	31	25	No	Structural abnormality: Chilopalatognathus	No Micro-deletion/duplication larger than 100K-NA	No Micro-deletion/duplication larger than 100K-NA	Negative	Negative	Iatrogenic abortion(Labor Induction)
20S2212971	Chorionic villus	2020-04-28	Fetal	Solo	20S2212971	30	13	Yes	Abnormal soft markers: Hydrops fetalis	del(1q23.3q24.2,8.14M)-Pathogenic|dup(14q11.2,1.00M)-Benign	del(1q23.3q24.2,8.14M)-Pathogenic	46, XN, der(1)(q23q24)	del(1q23.3q24.2,8.14M)-Pathogenic	Iatrogenic abortion(induced abortion)
20S2212974	Chorionic villus	2020-04-28	Fetal	Solo	20S2212974	37	12	No	Structural abnormality: Absence of left limbic bone in fetus	dup(16q23.3q24.1,115.27K)-Variant of Uncertain Significance|T18-Pathogenic	T18-Pathogenic	47, XN, +18	T18-Pathogenic	Iatrogenic abortion(induced abortion)
20B2212975	Cord blood	2020-04-30	Fetal	Solo	20B2212975	33	26	No	Ultrasound Abnormality (no more details)	dup(7p14.3,234.21K)-Variant of Uncertain Significance	No Pathogenic Variants	Negative	Negative	Parturition
20B2212976	Cord blood	2020-04-30	Fetal	Solo	20B2212976	25	26	No	Ultrasound Abnormality (no more details)	No Micro-deletion/duplication larger than 100K-NA	No Micro-deletion/duplication larger than 100K-NA	Negative	Negative	Parturition
20B2212977	Cord blood	2020-04-30	Fetal	Solo	20B2212977	35	24	Yes	Ultrasound Abnormality (no more details)	dup(8q11.23,291.94K)-Variant of Uncertain Significance	No Pathogenic Variants	Negative	Negative	Parturition(cesarean section)
20B2212978	Cord blood	2020-04-30	Fetal	Solo	20B2212978	37	24	Yes	Structural abnormality: Fetal nervous system malformation	No Micro-deletion/duplication larger than 100K-NA	No Micro-deletion/duplication larger than 100K-NA	Negative	Negative	Iatrogenic abortion(Labor Induction)
20S2212979	Amniotic fluid	2020-04-30	Fetal	Solo	20S2212979	31	17	Yes	No ultrasonic abnormalities were found.	del(2q13,330.21K)-Variant of Uncertain Significance|dup(6p11.2,606.80K)-Benign|dup(6q11.1,402.14K)-Variant of Uncertain Significance	No Pathogenic Variants	Negative	Negative	Parturition
20S2212980	Amniotic fluid	2020-04-30	Fetal	Solo	20S2212980	41	18	Yes	Ultrasound Abnormality (no more details)	dup(2p21,377.12K)-Variant of Uncertain Significance	No Pathogenic Variants	Negative	Negative	Parturition(cesarean section)
20S2212982	Amniotic fluid	2020-04-30	Fetal	Solo	20S2212982	26	16	No	Ultrasound Abnormality (no more details)	dup(7p14.3,122.90K)-Likely benign	No Pathogenic Variants	Negative	Negative	Parturition
20B2212943	Cord blood	2020-05-06	Fetal	Solo	20B2212943	23	25	No	Ultrasound Abnormality (no more details)	No Micro-deletion/duplication larger than 100K-NA	No Micro-deletion/duplication larger than 100K-NA	Negative	Negative	Parturition
20B2212944	Cord blood	2020-05-06	Fetal	Solo	20B2212944	28	25	No	Ultrasound Abnormality (no more details)	del(2p16.3,138.21K)-Variant of Uncertain Significance|dup(17p11.1p11.2,537.95K)-Variant of Uncertain Significance|dup(18p11.21,609.52K)-Variant of Uncertain Significance|dup(19q11,131.04K)-Likely benign|dup(Xq27.2,212.54K)-Variant of Uncertain Significance	No Pathogenic Variants	Negative	Negative	Parturition
20S2212983	Amniotic fluid	2020-05-06	Fetal	Solo	20S2212983	40	16	Yes	No ultrasonic abnormalities were found.	No Micro-deletion/duplication larger than 100K-NA	No Micro-deletion/duplication larger than 100K-NA	Negative	Negative	Parturition(cesarean section)
20S2212984	Amniotic fluid	2020-05-06	Fetal	Solo	20S2212984	33	17	Yes	Ultrasound Abnormality (no more details)	No Micro-deletion/duplication larger than 100K-NA	No Micro-deletion/duplication larger than 100K-NA	Negative	Negative	Parturition
20S2212987	Chorionic villus	2020-05-06	Fetal	Solo	20S2212987	38	12	No	Abnormal soft markers: Hydrops fetalis, Local intestinal echo enhancement	del(1p36.32p36.33,3.88M)-Likely pathogenicdup(4q35.2,112.07K)-Variant of Uncertain Significance|dup(4q31.3q35.2,38.15M)-Likely pathogenic	del(1p36.32p36.33,3.88M)-Likely pathogenic|dup(4q31.3q35.2,38.15M)-Likely pathogenic	46, XY, t(1;4)(p36.2;q31.2)	del(1p36.32p36.33,3.88M)-Likely pathogenic|dup(4q31.3q35.2,38.15M)-Likely pathogenic	Iatrogenic abortion(induced abortion)
20B2212948	Cord blood	2020-05-08	Fetal	Solo	20B2212948	28	26	No	Structural abnormality: Fetal multiple malformations	dup(6q12,101.65K)-Variant of Uncertain Significance|dup(Xq27.1,115.95K)-Variant of Uncertain Significance	No Pathogenic Variants	Negative	Negative	Parturition
20B7534839	Cord blood	2020-05-12	Fetal	Solo	20B7534839	28	25	No	Abnormal soft markers: Fetal hydrocephalus	del(9p23,183.34K)-Likely benign	No Pathogenic Variants	Negative	Negative	Iatrogenic abortion(Labor Induction)
20B7534840	Cord blood	2020-05-12	Fetal	Solo	20B7534840	31	26	Yes	No ultrasonic abnormalities were found.	dup(12q14.2,193.70K)-Benign	No Pathogenic Variants	Negative	Negative	Parturition(cesarean section)
20B7534841	Cord blood	2020-05-12	Fetal	Solo	20B7534841	25	25	No	Structural abnormality: Fetal cardiac abnormalities	dup(15q11.1q11.2,1.20M)-Benign	No Pathogenic Variants	Negative	Negative	Iatrogenic abortion(Labor Induction)
20B7534870	Cord blood	2020-05-25	Fetal	Solo	20B7534870	32	38	Yes	No ultrasonic abnormalities were found.	dup(2q11.2,549.71K)-Variant of Uncertain Significance|dup(4q25,202.53K)-Variant of Uncertain Significance	No Pathogenic Variants	Negative	Negative	Parturition(cesarean section)
20S2212991	Chorionic villus	2020-05-26	Fetal	Solo	20S2212991	32	13	Yes	Abnormal soft markers: Hydrops fetalis	No Micro-deletion/duplication larger than 100K-NA	No Micro-deletion/duplication larger than 100K-NA	Negative	Negative	Iatrogenic abortion(induced abortion)
20B7534878	Cord blood	2020-05-29	Fetal	Solo	20B7534878	26	24	No	Structural abnormality: Fetal cardiac abnormalities	dup(1q43,189.09K)-Variant of Uncertain Significance|del(3q26.1,135.88K)-Variant of Uncertain Significance	No Pathogenic Variants	Negative	Negative	Iatrogenic abortion(Labor Induction)
20S2212996	Chorionic villus	2020-06-02	Fetal	Solo	20S2212996	25	13	Yes	Structural abnormality: Fetal brain malformation	No Micro-deletion/duplication larger than 100K-NA	No Micro-deletion/duplication larger than 100K-NA	Negative	Negative	Iatrogenic abortion(induced abortion)
20B7534895	Cord blood	2020-06-04	Fetal	Solo	20B7534895	27	23	No	Abnormal soft markers: Fetal hydrocephalus	dup(5q14.1,123.55K)-Variant of Uncertain Significance|dup(13q31.1,120.26K)-Variant of Uncertain Significance	No Pathogenic Variants	Negative	Negative	Iatrogenic abortion(Labor Induction)
20S2212998	Chorionic villus	2020-06-04	Fetal	Solo	20S2212998	30	15	Yes	Structural abnormality: Fetal multiple malformations	del(8q21.3,473.94K)-Variant of Uncertain Significance|T13-Pathogenic	T13-Pathogenic	46, XN, +13, der(13;14)(q10;q10);	T13-Pathogenic	Iatrogenic abortion(induced abortion)
20S7536601	Chorionic villus	2020-06-05	Fetal	Solo	20S7536601	36	12	No	Abnormal soft markers: Hydrops fetalis	dup(2q24.2,134.77K)-Variant of Uncertain Significance|T21-Pathogenic|dup(Xp22.2,525.72K)-Variant of Uncertain Significance	T21-Pathogenic	47, XN, +21	T21-Pathogenic	Iatrogenic abortion(Labor Induction)
20S7536602	Chorionic villus	2020-06-05	Fetal	Solo	20S7536602	35	13	No	Abnormal soft markers: Hydrops fetalis	T21-Pathogenic	T21-Pathogenic	47, XN, +21	T21-Pathogenic	Iatrogenic abortion(Labor Induction)
20S7536603	Chorionic villus	2020-06-10	Fetal	Solo	20S7536603	24	13	Yes	Abnormal soft markers: Hydrops fetalis, bilateral pleural effusion	dup(3q25.32,102.50K)-Variant of Uncertain Significance|del(16q21,469.26K)-Variant of Uncertain Significance	No Pathogenic Variants	Negative	Negative	Iatrogenic abortion(induced abortion)
20S7536606	Amniotic fluid	2020-06-11	Fetal	Solo	20S7536606	24	18	No	Structural abnormality: Fetal malformation (skeletal system)	dup(17p13.2,172.49K)-Variant of Uncertain Significance	No Pathogenic Variants	Negative	Negative	Iatrogenic abortion(Labor Induction)
20S7536607	Amniotic fluid	2020-06-11	Fetal	Solo	20S7536607	31	17	Yes	No ultrasonic abnormalities were found.	del(7p11.2,239.34K)-Variant of Uncertain Significance|dup(8q11.21,114.59K)-Likely benign|dup(17q11.1,299.31K)-Variant of Uncertain Significance	No Pathogenic Variants	Negative	Negative	Parturition
20S7536609	Chorionic villus	2020-06-12	Fetal	Solo	20S7536609	25	12	Yes	Structural abnormality and abnormal soft markers: Fetal multiple malformations, Hydrops fetalis	dup(15q23,159.07K)-Variant of Uncertain Significance|dup(20p12.1,140.04K)-Variant of Uncertain Significance|del(Xq21.32,452.19K)-Variant of Uncertain Significance	No Pathogenic Variants	Negative	Negative	Iatrogenic abortion(induced abortion)
20B7534917	Cord blood	2020-06-11	Fetal	Solo	20B7534917	24	24	No	Structural abnormality: Chilopalatognathus III	del(4p15.2,190.26K)-Variant of Uncertain Significance|del(8p23.1,306.11K)-Variant of Uncertain Significance|dup(9p24.3,136.94K)-Variant of Uncertain Significance	No Pathogenic Variants	Negative	Negative	Iatrogenic abortion(Labor Induction)
20S7536612	Chorionic villus	2020-06-16	Fetal	Solo	20S7536612	27	12	No	Structural abnormality and abnormal soft markers: Fetal multiple malformations, Hydrops fetalis	dup(2q12.2q12.3,1.62M)-Variant of Uncertain Significance|dup(4q31.21,246.98K)-Variant of Uncertain Significance|dup(7p14.3,112.10K)-Variant of Uncertain Significance	No Pathogenic Variants	Negative	Negative	Iatrogenic abortion(induced abortion)
20S7536614	Amniotic fluid	2020-06-17	Fetal	Solo	20S7536614	34	17	Yes	Abnormal soft markers: Echogenic fetal bowel	No Micro-deletion/duplication larger than 100K-NA	No Micro-deletion/duplication larger than 100K-NA	Negative	Negative	Parturition(cesarean section)
20B7534941	Cord blood	2020-06-23	Fetal	Solo	20B7534941	30	27	No	Structural abnormality: Fetal cardiac abnormalities	No Micro-deletion/duplication larger than 100K-NA	No Micro-deletion/duplication larger than 100K-NA	Negative	Negative	Iatrogenic abortion(Labor Induction)
20S7536616	Amniotic fluid	2020-06-28	Fetal	Solo	20S7536616	32	16	Yes	Structural abnormality: Fetal malformation (skeletal system)	dup(6q22.33,110.88K)-Variant of Uncertain Significance	No Pathogenic Variants	Negative	Negative	Iatrogenic abortion(Labor Induction)
20S7536619	Chorionic villus	2020-07-03	Fetal	Solo	20S7536619	28	14	No	Structural abnormality and abnormal soft markers: Fetal multiple malformations, Hydrops fetalis	dup(7q11.23,524.67K)-Benign|del(14q13.3q21.1,389.05K)-Variant of Uncertain Significance|XO-Pathogenic	XO-Pathogenic	45, X	XO-Pathogenic	Iatrogenic abortion(Labor Induction)
20B7534967	Cord blood	2020-07-07	Fetal	Solo	20B7534967	30	24	No	Structural abnormality: Fetal malformation (urinary system)	del(5q14.3,133.69K)-Variant of Uncertain Significance|del(15q13.2,119.09K)-Likely benign|dup(15q13.3,484.09K)-Likely benign	No Pathogenic Variants	Negative	Negative	Iatrogenic abortion(Labor Induction)
20S7536620	Chorionic villus	2020-07-07	Fetal	Solo	20S7536620	29	15	No	Structural abnormality: Fetal multiple malformations	T18-Pathogenic|dup(Yp11.2,211.30K)-Variant of Uncertain Significance	T18-Pathogenic	47, XN, +18	T18-Pathogenic	Iatrogenic abortion(Labor Induction)
20S7536621	Amniotic fluid	2020-07-08	Fetal	Solo	20S7536621	32	20	No	Structural abnormality: Fetal multiple malformations	T18-Pathogenic|dup(19p12,183.21K)-Variant of Uncertain Significance|del(20p12.1,150.01K)-Variant of Uncertain Significance	T18-Pathogenic	47, XN, +18	T18-Pathogenic	Iatrogenic abortion(Labor Induction)
20S7536623	Chorionic villus	2020-07-09	Fetal	Solo	20S7536623	35	12	Yes	Structural abnormality: Fetal multiple malformations	del(1q21.2,1.26M)-Variant of Uncertain Significance|dup(7p21.3,104.80K)-Benign	No Pathogenic Variants	Negative	Negative	Spontaneous Abortion
20B7534985	Cord blood	2020-07-14	Fetal	Solo	20B7534985	29	23	No	Structural abnormality: Fetal cardiac abnormalities	No Micro-deletion/duplication larger than 100K-NA	No Micro-deletion/duplication larger than 100K-NA	Negative	Negative	Iatrogenic abortion(Labor Induction)
20B7534987	Cord blood	2020-07-15	Fetal	Solo	20B7534987	25	24	No	Structural abnormality: Chilopalatognathus	No Micro-deletion/duplication larger than 100K-NA	No Micro-deletion/duplication larger than 100K-NA	Negative	Negative	Iatrogenic abortion(Labor Induction)
20S7536626	Chorionic villus	2020-07-16	Fetal	Solo	20S7536626	32	12	No	Structural abnormality: Fetal multiple malformations	dup(1p36.21,176.97K)-Variant of Uncertain Significance|del(6q13,150.11K)-Variant of Uncertain Significance|dup(16p12.3,498.10K)-Variant of Uncertain Significance|T18-Pathogenic	T18-Pathogenic	47, XN, +18	T18-Pathogenic	Iatrogenic abortion(Medical Abortion)
20B7536003	Cord blood	2020-07-21	Fetal	Solo	20B7536003	29	26	Yes	Ultrasound Abnormality (no more details)	dup(8p22,115.37K)-Variant of Uncertain Significance|del(15q14,122.57K)-Benign	No Pathogenic Variants	Negative	Negative	Parturition
20S7536627	Amniotic fluid	2020-07-21	Fetal	Solo	20S7536627	34	17	No	No ultrasonic abnormalities were found.	dup(2q31.1,152.81K)-Variant of Uncertain Significance|dup(7p21.3,842.68K)-Variant of Uncertain Significance|dup(11p11.12,788.37K)-Variant of Uncertain Significance	No Pathogenic Variants	Negative	Negative	Parturition
20S7536628	Amniotic fluid	2020-07-21	Fetal	Solo	20S7536628	37	18	Yes	No ultrasonic abnormalities were found.	dup(4p15.2,722.70K)-Variant of Uncertain Significance|dup(5q34,220.25K)-Variant of Uncertain Significance	No Pathogenic Variants	Negative	Negative	Parturition
20S7536630	Amniotic fluid	2020-07-21	Fetal	Solo	20S7536630	41	16	Yes	No ultrasonic abnormalities were found.	No Micro-deletion/duplication larger than 100K-NA	No Micro-deletion/duplication larger than 100K-NA	Negative	Negative	Parturition
20S7536631	Amniotic fluid	2020-07-21	Fetal	Solo	20S7536631	32	18	No	Abnormal soft markers: Renal dysplasia	dup(8p21.2,114.72K)-Variant of Uncertain Significance	No Pathogenic Variants	Negative	Negative	Parturition
20S7536632	Amniotic fluid	2020-07-21	Fetal	Solo	20S7536632	26	17	Yes	No ultrasonic abnormalities were found.	del(6q16.1,105.75K)-Variant of Uncertain Significance	No Pathogenic Variants	45, X[3]/46, XY[97]	45, X[3]/46, XY[97]	Parturition(cesarean section)
20S7536633	Amniotic fluid	2020-07-21	Fetal	Solo	20S7536633	26	17	No	No ultrasonic abnormalities were found.	No Micro-deletion/duplication larger than 100K-NA	No Micro-deletion/duplication larger than 100K-NA	Negative	Negative	Parturition
20S7536634	Amniotic fluid	2020-07-21	Fetal	Solo	20S7536634	29	20	No	No ultrasonic abnormalities were found.	No Micro-deletion/duplication larger than 100K-NA	No Micro-deletion/duplication larger than 100K-NA	Negative	Negative	Parturition
20S7536635	Amniotic fluid	2020-07-21	Fetal	Solo	20S7536635	28	19	No	No ultrasonic abnormalities were found.	No Micro-deletion/duplication larger than 100K-NA	No Micro-deletion/duplication larger than 100K-NA	Negative	Negative	Parturition
20S7536636	Amniotic fluid	2020-07-21	Fetal	Solo	20S7536636	38	19	Yes	Structural abnormality: Fetal multiple malformations	del(15q23,209.85K)-Variant of Uncertain Significance	No Pathogenic Variants	Negative	Negative	Iatrogenic abortion(Labor Induction)
20B7536007	Cord blood	2020-07-22	Fetal	Solo	20B7536007	30	23	Yes	No ultrasonic abnormalities were found.	No Micro-deletion/duplication larger than 100K-NA	No Micro-deletion/duplication larger than 100K-NA	Negative	Negative	Parturition(cesarean section)
20S7536637	Amniotic fluid	2020-07-22	Fetal	Solo	20S7536637	41	16	Yes	No ultrasonic abnormalities were found.	No Micro-deletion/duplication larger than 100K-NA	No Micro-deletion/duplication larger than 100K-NA	Negative	Negative	Parturition
20S7536638	Amniotic fluid	2020-07-22	Fetal	Solo	20S7536638	28	18	No	Abnormal soft markers: Choroid plexus cyst	No Micro-deletion/duplication larger than 100K-NA	No Micro-deletion/duplication larger than 100K-NA	Negative	Negative	Parturition
20S7536640	Amniotic fluid	2020-07-22	Fetal	Solo	20S7536640	19	16	No	Ultrasound Abnormality (no more details)	No Micro-deletion/duplication larger than 100K-NA	No Micro-deletion/duplication larger than 100K-NA	Negative	Negative	Parturition
20S7536642	Amniotic fluid	2020-07-22	Fetal	Solo	20S7536642	31	16	Yes	No ultrasonic abnormalities were found.	No Micro-deletion/duplication larger than 100K-NA	No Micro-deletion/duplication larger than 100K-NA	Negative	Negative	Parturition
20S7536644	Amniotic fluid	2020-07-23	Fetal	Solo	20S7536644	31	17	Yes	No ultrasonic abnormalities were found.	No Micro-deletion/duplication larger than 100K-NA	No Micro-deletion/duplication larger than 100K-NA	Negative	Negative	Parturition
20S7536645	Amniotic fluid	2020-07-23	Fetal	Solo	20S7536645	39	17	Yes	No ultrasonic abnormalities were found.	No Micro-deletion/duplication larger than 100K-NA	No Micro-deletion/duplication larger than 100K-NA	Negative	Negative	Parturition(cesarean section)
20S7536646	Amniotic fluid	2020-07-23	Fetal	Solo	20S7536646	35	17	No	No ultrasonic abnormalities were found.	No Micro-deletion/duplication larger than 100K-NA	No Micro-deletion/duplication larger than 100K-NA	Negative	Negative	Parturition
20S7536647	Amniotic fluid	2020-07-23	Fetal	Solo	20S7536647	26	18	No	No ultrasonic abnormalities were found.	No Micro-deletion/duplication larger than 100K-NA	No Micro-deletion/duplication larger than 100K-NA	Negative	Negative	Parturition
20S7536649	Amniotic fluid	2020-07-23	Fetal	Solo	20S7536649	29	20	No	No ultrasonic abnormalities were found.	del(7q11.21,329.42K)-Variant of Uncertain Significance	No Pathogenic Variants	Negative	Negative	Parturition
20B7536019	Cord blood	2020-07-23	Fetal	Solo	20B7536019	28	24	Yes	No ultrasonic abnormalities were found.	No Micro-deletion/duplication larger than 100K-NA	No Micro-deletion/duplication larger than 100K-NA	Negative	Negative	Parturition
20B7536033	Cord blood	2020-07-24	Fetal	Solo	20B7536033	30	24	No	Abnormal soft markers: Echogenic fetal bowel, Renal dysplasia	dup(8q13.3,268.12K)-Variant of Uncertain Significance	No Pathogenic Variants	Negative	Negative	Parturition
20B7536034	Cord blood	2020-07-24	Fetal	Solo	20B7536034	31	24	No	No ultrasonic abnormalities were found.	del(7q11.21,479.91K)-Likely benign|del(9q22.32,135.48K)-Variant of Uncertain Significance	No Pathogenic Variants	Negative	Negative	Parturition(cesarean section)
20B7536035	Cord blood	2020-07-24	Fetal	Solo	20B7536035	37	26	No	Structural abnormality: Fetal cardiac abnormalities	No Micro-deletion/duplication larger than 100K-NA	No Micro-deletion/duplication larger than 100K-NA	Negative	Negative	Iatrogenic abortion(Labor Induction)
20S7536651	Chorionic villus	2020-07-24	Fetal	Solo	20S7536651	28	13	Yes	Abnormal soft markers: Increased NT	dup(1q24.3,358.80K)-Variant of Uncertain Significance	No Pathogenic Variants	Negative	Negative	Parturition
20S7536652	Amniotic fluid	2020-07-24	Fetal	Solo	20S7536652	30	17	No	No ultrasonic abnormalities were found.	del(4q13.2,115.30K)-Variant of Uncertain Significance|del(7q31.1,148.83K)-Variant of Uncertain Significance	No Pathogenic Variants	Negative	Negative	Parturition
20S7536657	Amniotic fluid	2020-07-24	Fetal	Solo	20S7536657	31	16	No	No ultrasonic abnormalities were found.	dup(6p25.1,139.23K)-Variant of Uncertain Significance|dup(8p21.3,719.08K)-Variant of Uncertain Significance|del(15q13.2,200.68K)-Likely benign|dup(15q13.3,1.07M)-Variant of Uncertain Significance|dup(Xp11.23,111.55K)-Benign	No Pathogenic Variants	Negative	Negative	Parturition
20S7536658	Amniotic fluid	2020-07-24	Fetal	Solo	20S7536658	39	19	Yes	Structural abnormality: Omphalocele	dup(17p11.2,173.75K)-Benign|dup(19q11q12,526.69K)-Likely benign	No Pathogenic Variants	Negative	Negative	Parturition(cesarean section)
20S7536659	Amniotic fluid	2020-07-24	Fetal	Solo	20S7536659	38	17	No	No ultrasonic abnormalities were found.	dup(4q21.23,642.58K)-Variant of Uncertain Significance	No Pathogenic Variants	Negative	Negative	Parturition
20S7536660	Amniotic fluid	2020-07-24	Fetal	Solo	20S7536660	27	16	No	Structural abnormality: Fetal malformation (lymphatic system)	No Micro-deletion/duplication larger than 100K-NA	No Micro-deletion/duplication larger than 100K-NA	Negative	Negative	Parturition(cesarean section)
20B7536052	Cord blood	2020-07-28	Fetal	Solo	20B7536052	34	25	No	Abnormal soft markers: Nasal bone dysplasia	No Micro-deletion/duplication larger than 100K-NA	No Micro-deletion/duplication larger than 100K-NA	Negative	Negative	Parturition
20S7536661	Chorionic villus	2020-07-28	Fetal	Solo	20S7536661	30	13	Yes	Structural abnormality: Fetal malformation (lymphatic system)	No Micro-deletion/duplication larger than 100K-NA	No Micro-deletion/duplication larger than 100K-NA	Negative	Negative	Parturition(cesarean section)
20S7536663	Amniotic fluid	2020-07-28	Fetal	Solo	20S7536663	40	21	Yes	No ultrasonic abnormalities were found.	dup(10q22.3,167.09K)-Variant of Uncertain Significance	No Pathogenic Variants	Negative	Negative	Parturition
20S7536664	Amniotic fluid	2020-07-28	Fetal	Solo	20S7536664	30	16	Yes	Abnormal soft markers: Increased NT (3.78mm)	No Micro-deletion/duplication larger than 100K-NA	No Micro-deletion/duplication larger than 100K-NA	Negative	Negative	Parturition
20S7536665	Amniotic fluid	2020-07-28	Fetal	Solo	20S7536665	32	18	No	Abnormal soft markers: Choroid plexus cyst	No Micro-deletion/duplication larger than 100K-NA	No Micro-deletion/duplication larger than 100K-NA	Negative	Negative	Parturition
20S7536666	Amniotic fluid	2020-07-28	Fetal	Solo	20S7536666	26	19	No	No ultrasonic abnormalities were found.	dup(12q14.2,202.42K)-Benign	No Pathogenic Variants	Negative	Negative	Parturition
20S7536667	Amniotic fluid	2020-07-28	Fetal	Solo	20S7536667	33	16	No	No ultrasonic abnormalities were found.	dup(6q22.33,116.39K)-Variant of Uncertain Significance	No Pathogenic Variants	Negative	Negative	Spontaneous Abortion
20S7536668	Amniotic fluid	2020-07-29	Fetal	Solo	20S7536668	33	18	No	No ultrasonic abnormalities were found.	dup(4p16.1,104.98K)-Variant of Uncertain Significance|dup(9q21.13,273.06K)-Variant of Uncertain Significance|del(Xp11.23,111.55K)-Variant of Uncertain Significance	No Pathogenic Variants	Negative	Negative	Parturition
20S7536669	Amniotic fluid	2020-07-29	Fetal	Solo	20S7536669	37	39	No	Abnormal soft markers: Choroid plexus cyst, Increased NT (2.88mm)	dup(2p16.1,111.98K)-Benign|dup(2q21.1,402.91K)-Variant of Uncertain Significance|dup(9q21.33,117.57K)-Variant of Uncertain Significance|dup(11p14.2,349.51K)-Variant of Uncertain Significance|dup(16q23.3,442.90K)-Variant of Uncertain Significance|dup(17q21.31,271.94K)-Variant of Uncertain Significance	No Pathogenic Variants	Negative	Negative	Parturition
20S7536670	Amniotic fluid	2020-07-29	Fetal	Solo	20S7536670	44	16	Yes	No ultrasonic abnormalities were found.	del(7q11.23,468.00K)-Likely benign|dup(8q24.22,169.02K)-Variant of Uncertain Significance|dup(14q32.33,226.29K)-Benign|T21-Pathogenic	T21-Pathogenic	47, XN, +21	T21-Pathogenic	Iatrogenic abortion(Labor Induction)
20B7536067	Cord blood	2020-07-30	Fetal	Solo	20B7536067	35	26	No	Structural abnormality: Fetal cardiac abnormalities	No Micro-deletion/duplication larger than 100K-NA	No Micro-deletion/duplication larger than 100K-NA	Negative	Negative	Iatrogenic abortion(Labor Induction)
20S7536671	Chorionic villus	2020-07-30	Fetal	Solo	20S7536671	25	12	No	Abnormal soft markers: Increased NT (6.6mm), Hydrops fetalis	T21-Pathogenic|del(Xp21.1,102.87K)-Pathogenic	T21-Pathogenic|del(Xp21.1,102.87K)-Pathogenic	47, XN, +21	T21-Pathogenic|del(Xp21.1,102.87K)-Pathogenic	Iatrogenic abortion(induced abortion)
20S7536672	Amniotic fluid	2020-07-30	Fetal	Solo	20S7536672	30	17	Yes	No ultrasonic abnormalities were found.	del(4q22.1,127.48K)-Benign|dup(11p11.12,632.73K)-Benign	No Pathogenic Variants	Negative	Negative	Parturition
20S7536674	Amniotic fluid	2020-07-30	Fetal	Solo	20S7536674	26	17	No	Abnormal soft markers: Increased NT (2.7mm)	del(22q11.21,114.86K)-Variant of Uncertain Significance	No Pathogenic Variants	Negative	Negative	Parturition(cesarean section)
20S7536676	Amniotic fluid	2020-07-30	Fetal	Solo	20S7536676	27	20	No	Abnormal soft markers: Choroid plexus cyst	No Micro-deletion/duplication larger than 100K-NA	No Micro-deletion/duplication larger than 100K-NA	Negative	Negative	Parturition
20S7536677	Amniotic fluid	2020-07-30	Fetal	Solo	20S7536677	38	16	Yes	No ultrasonic abnormalities were found.	dup(19p12,314.32K)-Variant of Uncertain Significance	No Pathogenic Variants	Negative	Negative	Parturition
20B7536079	Cord blood	2020-07-31	Fetal	Solo	20B7536079	27	23	Yes	Abnormal soft markers: Renal dysplasia	dup(8q21.2,193.20K)-Variant of Uncertain Significance|dup(19p11p12,652.42K)-Variant of Uncertain Significance	No Pathogenic Variants	Negative	Negative	Parturition
20B7536080	Cord blood	2020-07-31	Fetal	Solo	20B7536080	32	24	Yes	Structural abnormality: Fetal malformation (urinary system)	No Micro-deletion/duplication larger than 100K-NA	No Micro-deletion/duplication larger than 100K-NA	Negative	Negative	Iatrogenic abortion(Labor Induction)
20S7536682	Amniotic fluid	2020-07-31	Fetal	Solo	20S7536682	34	17	Yes	No ultrasonic abnormalities were found.	del(13q12.13,303.64K)-Variant of Uncertain Significance|dup(16p12.3,165.38K)-Variant of Uncertain Significance|dup(16q23.3q24.1,120.52K)-Variant of Uncertain Significance|dup(20q11.22,854.40K)-Variant of Uncertain Significance	No Pathogenic Variants	Negative	Negative	Parturition
20S7536683	Amniotic fluid	2020-07-31	Fetal	Solo	20S7536683	32	19	No	No ultrasonic abnormalities were found.	dup(15q12q13.1,447.83K)-Variant of Uncertain Significance	No Pathogenic Variants	Negative	Negative	Parturition
20S7536686	Amniotic fluid	2020-07-31	Fetal	Solo	20S7536686	30	16	No	No ultrasonic abnormalities were found.	dup(7q36.1,307.36K)-Variant of Uncertain Significance	No Pathogenic Variants	Negative	Negative	Parturition
20S7536687	Amniotic fluid	2020-07-31	Fetal	Solo	20S7536687	30	18	Yes	No ultrasonic abnormalities were found.	No Micro-deletion/duplication larger than 100K-NA	No Micro-deletion/duplication larger than 100K-NA	Negative	Negative	Parturition
20S7536688	Amniotic fluid	2020-07-31	Fetal	Solo	20S7536688	39	16	Yes	No ultrasonic abnormalities were found.	del(4q34.3,180.52K)-Likely benign|dup(13q21.33,164.82K)-Variant of Uncertain Significance	No Pathogenic Variants	Negative	Negative	Iatrogenic abortion(Labor Induction)
20S7536689	Amniotic fluid	2020-07-31	Fetal	Solo	20S7536689	30	16	No	No ultrasonic abnormalities were found.	dup(1p31.1,217.57K)-Variant of Uncertain Significance	No Pathogenic Variants	Negative	Negative	Spontaneous Abortion
20S7536690	Amniotic fluid	2020-07-31	Fetal	Solo	20S7536690	36	16	No	No ultrasonic abnormalities were found.	No Micro-deletion/duplication larger than 100K-NA	No Micro-deletion/duplication larger than 100K-NA	Negative	Negative	Parturition
20S7536691	Amniotic fluid	2020-07-31	Fetal	Solo	20S7536691	27	16	No	No ultrasonic abnormalities were found.	dup(1q44,411.98K)-Variant of Uncertain Significance|dup(9q33.1,686.52K)-Variant of Uncertain Significance|del(12q14.1,108.20K)-Variant of Uncertain Significance	No Pathogenic Variants	Negative	Negative	Parturition
20S7536692	Amniotic fluid	2020-07-31	Fetal	Solo	20S7536692	34	21	Yes	Abnormal soft markers: Renal dysplasia	dup(6p11.2,158.48K)-Likely benign	No Pathogenic Variants	Negative	Negative	Parturition(cesarean section)
20B7536093	Cord blood	2020-08-04	Fetal	Solo	20B7536093	25	25	No	No ultrasonic abnormalities were found.	dup(5q23.3,680.78K)-Variant of Uncertain Significance|dup(7q11.23,537.56K)-Benign|dup(7q36.2,202.37K)-Variant of Uncertain Significance|del(9p23,235.12K)-Benign	No Pathogenic Variants	Negative	Negative	Parturition
20B7536094	Cord blood	2020-08-04	Fetal	Solo	20B7536094	33	27	Yes	Abnormal soft markers: Renal dysplasia	dup(14q11.2,354.23K)-Variant of Uncertain Significance	No Pathogenic Variants	Negative	Negative	Iatrogenic abortion(Labor Induction)
20S7536693	Amniotic fluid	2020-08-04	Fetal	Solo	20S7536693	23	17	No	No ultrasonic abnormalities were found.	dup(3q11.2,107.29K)-Variant of Uncertain Significance|dup(16p13.2,339.26K)-Variant of Uncertain Significance|del(Xp11.21p22.33,54.33M)-Pathogenic	del(Xp11.21p22.33,54.33M)-Pathogenic	45, X[8]/46, X, psu dic (X)(q11.2)[35]	del(Xp11.21p22.33,54.33M)-Pathogenic	Parturition
20S7536694	Amniotic fluid	2020-08-04	Fetal	Solo	20S7536694	38	20	No	Abnormal soft markers: Echogenic intracardiac focus	No Micro-deletion/duplication larger than 100K-NA	No Micro-deletion/duplication larger than 100K-NA	Negative	Negative	Iatrogenic abortion(Labor Induction)
20S7536695	Amniotic fluid	2020-08-04	Fetal	Solo	20S7536695	37	16	Yes	No ultrasonic abnormalities were found.	del(9p23,329.01K)-Benign|dup(10p12.1,197.40K)-Variant of Uncertain Significance	No Pathogenic Variants	Negative	Negative	Parturition
20S7536696	Amniotic fluid	2020-08-04	Fetal	Solo	20S7536696	32	17	No	No ultrasonic abnormalities were found.	del(7q11.21,505.68K)-Likely benign	No Pathogenic Variants	Negative	Negative	Parturition
20S7536699	Amniotic fluid	2020-08-04	Fetal	Solo	20S7536699	30	24	No	Structural abnormality: Fetal cardiac abnormalities	del(10q21.1,154.89K)-Likely benign	No Pathogenic Variants	Negative	Negative	Iatrogenic abortion(Labor Induction)
20S7536700	Amniotic fluid	2020-08-04	Fetal	Solo	20S7536700	43	16	Yes	No ultrasonic abnormalities were found.	No Micro-deletion/duplication larger than 100K-NA	No Micro-deletion/duplication larger than 100K-NA	Negative	Negative	Parturition
20S7536701	Amniotic fluid	2020-08-04	Fetal	Solo	20S7536701	43	17	Yes	No ultrasonic abnormalities were found.	No Micro-deletion/duplication larger than 100K-NA	No Micro-deletion/duplication larger than 100K-NA	Negative	Negative	Parturition
20S7536702	Amniotic fluid	2020-08-04	Fetal	Solo	20S7536702	35	16	Yes	No ultrasonic abnormalities were found.	dup(2q22.3q23.1,409.67K)-Variant of Uncertain Significance|T21-Pathogenic	T21-Pathogenic	47, XN, +21	T21-Pathogenic	Iatrogenic abortion(Labor Induction)
20S7536703	Amniotic fluid	2020-08-04	Fetal	Solo	20S7536703	24	21	Yes	No ultrasonic abnormalities were found.	No Micro-deletion/duplication larger than 100K-NA	No Micro-deletion/duplication larger than 100K-NA	Negative	Negative	Parturition
20B7536101	Cord blood	2020-08-05	Fetal	Solo	20B7536101	30	24	Yes	Abnormal soft markers: Renal dysplasia	dup(6p25.3,104.40K)-Variant of Uncertain Significance|del(7q31.1,148.83K)-Variant of Uncertain Significance	No Pathogenic Variants	Negative	Negative	Parturition
20B7536102	Cord blood	2020-08-05	Fetal	Solo	20B7536102	34	25	No	Structural abnormality: Fetal malformation (skeletal system)	del(1q21.2,1.16M)-Variant of Uncertain Significance	No Pathogenic Variants	Negative	Negative	Iatrogenic abortion(Labor Induction)
20S7536705	Amniotic fluid	2020-08-05	Fetal	Solo	20S7536705	32	19	Yes	No ultrasonic abnormalities were found.	dup(14q11.2,854.71K)-Benign	No Pathogenic Variants	Negative	Negative	Parturition
20S7536706	Amniotic fluid	2020-08-05	Fetal	Solo	20S7536706	40	16	Yes	Abnormal soft markers: Choroid plexus cyst	No Micro-deletion/duplication larger than 100K-NA	No Micro-deletion/duplication larger than 100K-NA	Negative	Negative	Parturition(cesarean section)
20S7536709	Amniotic fluid	2020-08-05	Fetal	Solo	20S7536709	31	16	No	Abnormal soft markers: Fetal right abdominal cystic mass	del(9p23,136.24K)-Benign|del(11p14.3,1.97M)-Variant of Uncertain Significance|dup(13q31.1,159.76K)-Variant of Uncertain Significance|dup(14q12,248.85K)-Variant of Uncertain Significance|dup(16p13.3,791.69K)-Variant of Uncertain Significance	No Pathogenic Variants	Negative	Negative	Parturition
20S7536712	Amniotic fluid	2020-08-05	Fetal	Solo	20S7536712	25	16	No	No ultrasonic abnormalities were found.	dup(3q26.1,426.08K)-Variant of Uncertain Significance|dup(5q35.2,221.38K)-Likely benign|del(20p12.1,112.51K)-Variant of Uncertain Significance	No Pathogenic Variants	Negative	Negative	Parturition
20S7536714	Chorionic villus	2020-08-05	Fetal	Solo	20S7536714	36	13	No	No ultrasonic abnormalities were found.	dup(1p36.33,847.21K)-Variant of Uncertain Significance|dup(7q11.23,485.52K)-Benign	No Pathogenic Variants	Negative	Negative	Iatrogenic abortion(Labor Induction)
20B7536107	Cord blood	2020-08-06	Fetal	Solo	20B7536107	25	23	Yes	Abnormal soft markers: Nasal bone dysplasia, Echogenic fetal bowel	dup(3p24.1,486.93K)-Variant of Uncertain Significance|dup(7q36.3,116.22K)-Variant of Uncertain Significance	No Pathogenic Variants	Negative	Negative	Parturition
20S7536716	Amniotic fluid	2020-08-06	Fetal	Solo	20S7536716	31	17	Yes	No ultrasonic abnormalities were found.	del(8p23.1,102.55K)-Likely benign	No Pathogenic Variants	Negative	Negative	Parturition(cesarean section)
20S7536717	Amniotic fluid	2020-08-06	Fetal	Solo	20S7536717	43	16	Yes	No ultrasonic abnormalities were found.	del(8q21.13,177.67K)-Variant of Uncertain Significance|dup(Xp21.3,155.72K)-Variant of Uncertain Significance	No Pathogenic Variants	Negative	Negative	Parturition(cesarean section)
20S7536719	Amniotic fluid	2020-08-06	Fetal	Solo	20S7536719	26	21	No	No ultrasonic abnormalities were found.	dup(7q36.2,175.87K)-Variant of Uncertain Significance	No Pathogenic Variants	Negative	Negative	Parturition
20B7536113	Cord blood	2020-08-07	Fetal	Solo	20B7536113	23	24	No	Abnormal soft markers: Fetal left lateral ventricle widened	No Micro-deletion/duplication larger than 100K-NA	No Micro-deletion/duplication larger than 100K-NA	Negative	Negative	Parturition
20B7536114	Cord blood	2020-08-07	Fetal	Solo	20B7536114	30	24	Yes	Abnormal soft markers: Choroid plexus cyst	del(2p25.2p25.3,509.75K)-Variant of Uncertain Significance|del(Yq11.223q11.23,2.55M)-Variant of Uncertain Significance|dup(Yq11.23,2.13M)-Variant of Uncertain Significance	No Pathogenic Variants	Negative	Negative	Parturition
20S7536723	Chorionic villus	2020-08-07	Fetal	Solo	20S7536723	22	12	Yes	Abnormal soft markers: Hydrops fetalis, Increased NT	dup(5p13.1,277.45K)-Variant of Uncertain Significance|dup(5q21.1,350.52K)-Variant of Uncertain Significance|del(15q11.1,140.60K)-Likely benign|XO-Pathogenic	XO-Pathogenic	45, X	XO-Pathogenic	Iatrogenic abortion(Labor Induction)
20S7536725	Amniotic fluid	2020-08-07	Fetal	Solo	20S7536725	33	38	Yes	Structural abnormality: Fetal cardiac abnormalities	dup(4p16.1,199.71K)-Benign|dup(7q11.23,492.64K)-Benign	No Pathogenic Variants	Negative	Negative	Parturition(cesarean section)
20S7536726	Amniotic fluid	2020-08-07	Fetal	Solo	20S7536726	28	18	Yes	No ultrasonic abnormalities were found.	XXY-Pathogenic	XXY-Pathogenic	47, XXY	XXY-Pathogenic	Iatrogenic abortion(Labor Induction)
20S7536727	Amniotic fluid	2020-08-07	Fetal	Solo	20S7536727	36	18	Yes	Abnormal soft markers: Choroid plexus cyst	No Micro-deletion/duplication larger than 100K-NA	No Micro-deletion/duplication larger than 100K-NA	Negative	Negative	Parturition
20S7536728	Amniotic fluid	2020-08-07	Fetal	Solo	20S7536728	34	20	No	No ultrasonic abnormalities were found.	del(8p23.2,117.35K)-Variant of Uncertain Significance	No Pathogenic Variants	Negative	Negative	Parturition
20S7536729	Amniotic fluid	2020-08-07	Fetal	Solo	20S7536729	35	16	Yes	Abnormal soft markers: Nasal bone dysplasia	No Micro-deletion/duplication larger than 100K-NA	No Micro-deletion/duplication larger than 100K-NA	Negative	Negative	Parturition
20S7536733	Amniotic fluid	2020-08-11	Fetal	Solo	20S7536733	27	18	No	No ultrasonic abnormalities were found.	dup(8q24.22,174.00K)-Variant of Uncertain Significance	No Pathogenic Variants	Negative	Negative	Parturition
20S7536735	Amniotic fluid	2020-08-11	Fetal	Solo	20S7536735	38	16	Yes	No ultrasonic abnormalities were found.	dup(1q21.3,482.20K)-Variant of Uncertain Significance|del(7q11.23,471.05K)-Likely benign	No Pathogenic Variants	Negative	Negative	Parturition
20S7536736	Amniotic fluid	2020-08-11	Fetal	Solo	20S7536736	27	18	No	No ultrasonic abnormalities were found.	del(Xq26.3,107.57K)-Variant of Uncertain Significance	No Pathogenic Variants	Negative	Negative	Parturition
20S7536739	Amniotic fluid	2020-08-11	Fetal	Solo	20S7536739	31	18	Yes	Abnormal soft markers: Choroid plexus cyst	del(16p13.11,226.26K)-Likely benign|dup(22q11.21,147.35K)-Benign	No Pathogenic Variants	Negative	Negative	Parturition
20B7536136	Cord blood	2020-08-12	Fetal	Solo	20B7536136	33	26	No	Structural abnormality: Fetal malformation (skeletal system)	del(15q13.2,263.66K)-Likely benign|dup(15q13.3,470.42K)-Likely benign|dup(16p13.11,1.67M)-Variant of Uncertain Significance	No Pathogenic Variants	Negative	Negative	Iatrogenic abortion(Labor Induction)
20S7536740	Amniotic fluid	2020-08-12	Fetal	Solo	20S7536740	33	16	No	No ultrasonic abnormalities were found.	dup(12q14.2,210.86K)-Benign	No Pathogenic Variants	Negative	Negative	Parturition(cesarean section)
20S7536741	Amniotic fluid	2020-08-12	Fetal	Solo	20S7536741	29	19	Yes	No ultrasonic abnormalities were found.	del(7q11.21,479.91K)-Likely benign	No Pathogenic Variants	Negative	Negative	Parturition
20S7536742	Amniotic fluid	2020-08-12	Fetal	Solo	20S7536742	36	17	Yes	No ultrasonic abnormalities were found.	No Micro-deletion/duplication larger than 100K-NA	No Micro-deletion/duplication larger than 100K-NA	Negative	Negative	Parturition
20S7536743	Amniotic fluid	2020-08-12	Fetal	Solo	20S7536743	32	17	No	No ultrasonic abnormalities were found.	T21-Pathogenic	T21-Pathogenic	47, XN, +21	T21-Pathogenic	Iatrogenic abortion(Labor Induction)
20S7536746	Amniotic fluid	2020-08-12	Fetal	Solo	20S7536746	35	18	Yes	No ultrasonic abnormalities were found.	No Micro-deletion/duplication larger than 100K-NA	No Micro-deletion/duplication larger than 100K-NA	45, XX, der(14;15)(q10;q10)	45, XX, der(14;15)(q10;q10)	Parturition(cesarean section)
20S7536747	Amniotic fluid	2020-08-12	Fetal	Solo	20S7536747	33	17	Yes	No ultrasonic abnormalities were found.	del(16q21,226.50K)-Variant of Uncertain Significance|XXX-Pathogenic	XXX-Pathogenic	47, XXX	XXX-Pathogenic	Parturition
20B7536141	Cord blood	2020-08-13	Fetal	Solo	20B7536141	33	24	No	Structural abnormality: Fetal cardiac abnormalities	dup(5q11.2,398.40K)-Variant of Uncertain Significance|dup(14q23.2,157.95K)-Variant of Uncertain Significance|dup(Xp21.3,231.46K)-Variant of Uncertain Significance	No Pathogenic Variants	Negative	Negative	Iatrogenic abortion(Labor Induction)
20S7536751	Amniotic fluid	2020-08-13	Fetal	Solo	20S7536751	29	19	No	No ultrasonic abnormalities were found.	No Micro-deletion/duplication larger than 100K-NA	No Micro-deletion/duplication larger than 100K-NA	Negative	Negative	Parturition(cesarean section)
20S7536752	Amniotic fluid	2020-08-13	Fetal	Solo	20S7536752	36	16	No	Abnormal soft markers: Choroid plexus cyst	del(11q14.1,174.82K)-Variant of Uncertain Significance	No Pathogenic Variants	Negative	Negative	Parturition
20S7536753	Amniotic fluid	2020-08-13	Fetal	Solo	20S7536753	37	16	Yes	No ultrasonic abnormalities were found.	dup(2q14.1,541.54K)-Variant of Uncertain Significance	No Pathogenic Variants	Negative	Negative	Parturition
20S7536754	Amniotic fluid	2020-08-13	Fetal	Solo	20S7536754	34	18	No	No ultrasonic abnormalities were found.	dup(16p12.2p12.3,504.43K)-Variant of Uncertain Significance|dup(16p12.2,242.79K)-Variant of Uncertain Significance|XXY-Pathogenic	XXY-Pathogenic	47, XXX	XXY-Pathogenic	Iatrogenic abortion(Labor Induction)
20S7536755	Amniotic fluid	2020-08-13	Fetal	Solo	20S7536755	30	17	Yes	Abnormal soft markers: Nasal bone dysplasia	No Micro-deletion/duplication larger than 100K-NA	No Micro-deletion/duplication larger than 100K-NA	Negative	Negative	Parturition
20B7536155	Cord blood	2020-08-14	Fetal	Solo	20B7536155	20	24	Yes	Abnormal soft markers: Nasal bone dysplasia	No Micro-deletion/duplication larger than 100K-NA	No Micro-deletion/duplication larger than 100K-NA	Negative	Negative	Parturition
20S7536757	Amniotic fluid	2020-08-14	Fetal	Solo	20S7536757	35	18	Yes	No ultrasonic abnormalities were found.	dup(13q31.1,157.94K)-Variant of Uncertain Significance	No Pathogenic Variants	Negative	Negative	Parturition
20S7536758	Amniotic fluid	2020-08-14	Fetal	Solo	20S7536758	38	20	No	Abnormal soft markers: Echogenic fetal bowel	No Micro-deletion/duplication larger than 100K-NA	No Micro-deletion/duplication larger than 100K-NA	69, XXX[50]/70, XXX, +5[2]	69, XXX[50]/70, XXX, +5[2]	Iatrogenic abortion(Labor Induction)
20S7536759	Amniotic fluid	2020-08-14	Fetal	Solo	20S7536759	32	16	No	No ultrasonic abnormalities were found.	No Micro-deletion/duplication larger than 100K-NA	No Micro-deletion/duplication larger than 100K-NA	Negative	Negative	Parturition
20S7536760	Amniotic fluid	2020-08-14	Fetal	Solo	20S7536760	35	21	No	No ultrasonic abnormalities were found.	dup(6p22.2,440.68K)-Variant of Uncertain Significance|del(Xp21.3,154.72K)-Variant of Uncertain Significance	No Pathogenic Variants	Negative	Negative	Parturition
20S7536762	Amniotic fluid	2020-08-14	Fetal	Solo	20S7536762	33	16	Yes	No ultrasonic abnormalities were found.	No Micro-deletion/duplication larger than 100K-NA	No Micro-deletion/duplication larger than 100K-NA	Negative	Negative	Parturition
20S7536764	Amniotic fluid	2020-08-14	Fetal	Solo	20S7536764	40	17	No	No ultrasonic abnormalities were found.	dup(3q26.2,105.27K)-Variant of Uncertain Significance|dup(14q21.3,154.38K)-Variant of Uncertain Significance|dup(17p11.2,131.99K)-Variant of Uncertain Significance|del(17p11.2,178.84K)-Variant of Uncertain Significance	No Pathogenic Variants	47, XN, +20[10]/46, XN[41]	47, XN, +20[10]/46, XN[41]	Iatrogenic abortion(Labor Induction)
20S7536765	Amniotic fluid	2020-08-14	Fetal	Solo	20S7536765	35	18	No	No ultrasonic abnormalities were found.	dup(4q31.21,246.98K)-Variant of Uncertain Significance|dup(19q13.42,565.19K)-Variant of Uncertain Significance	No Pathogenic Variants	Negative	Negative	Parturition
20S7536767	Amniotic fluid	2020-08-18	Fetal	Solo	20S7536767	33	29	Yes	No ultrasonic abnormalities were found.	No Micro-deletion/duplication larger than 100K-NA	No Micro-deletion/duplication larger than 100K-NA	Negative	Negative	Parturition(cesarean section)
20S7536769	Amniotic fluid	2020-08-18	Fetal	Solo	20S7536769	32	16	No	No ultrasonic abnormalities were found.	dup(5p15.1,166.56K)-Benign	No Pathogenic Variants	46, XN, 15P+	46, XN, 15P+	Parturition
20S7536770	Amniotic fluid	2020-08-18	Fetal	Solo	20S7536770	28	16	No	No ultrasonic abnormalities were found.	dup(7p11.2,441.82K)-Variant of Uncertain Significance	No Pathogenic Variants	Negative	Negative	Parturition
20S7536771	Amniotic fluid	2020-08-18	Fetal	Solo	20S7536771	46	17	Yes	No ultrasonic abnormalities were found.	dup(8q24.3,179.32K)-Variant of Uncertain Significance|dup(13q21.1,282.61K)-Variant of Uncertain Significance	No Pathogenic Variants	Negative	Negative	Parturition(cesarean section)
20S7536772	Amniotic fluid	2020-08-18	Fetal	Solo	20S7536772	25	19	No	No ultrasonic abnormalities were found.	No Micro-deletion/duplication larger than 100K-NA	No Micro-deletion/duplication larger than 100K-NA	Negative	Negative	Parturition
20S7536773	Amniotic fluid	2020-08-18	Fetal	Solo	20S7536773	32	16	Yes	No ultrasonic abnormalities were found.	No Micro-deletion/duplication larger than 100K-NA	No Micro-deletion/duplication larger than 100K-NA	Negative	Negative	Parturition
20S7536774	Amniotic fluid	2020-08-18	Fetal	Solo	20S7536774	28	16	No	No ultrasonic abnormalities were found.	dup(14q11.2,1.16M)-Benign	No Pathogenic Variants	Negative	Negative	Parturition
20S7536775	Amniotic fluid	2020-08-18	Fetal	Solo	20S7536775	38	34	Yes	No ultrasonic abnormalities were found.	dup(5q32,451.97K)-Variant of Uncertain Significance|dup(6q25.2,120.36K)-Variant of Uncertain Significance|dup(17q21.33,140.11K)-Variant of Uncertain Significance	No Pathogenic Variants	Negative	Negative	Parturition
20S7536776	Amniotic fluid	2020-08-18	Fetal	Solo	20S7536776	25	18	Yes	No ultrasonic abnormalities were found.	No Micro-deletion/duplication larger than 100K-NA	No Micro-deletion/duplication larger than 100K-NA	Negative	Negative	Parturition
20S7536777	Chorionic villus	2020-08-18	Fetal	Solo	20S7536777	30	13	No	No ultrasonic abnormalities were found.	del(1q31.3,105.96K)-Benign|del(8p23.2,191.03K)-Variant of Uncertain Significance	No Pathogenic Variants	Negative	Negative	Parturition
20S7536778	Chorionic villus	2020-08-18	Fetal	Solo	20S7536778	26	13	No	Abnormal soft markers: Increased NT	del(Xp11.4,203.16K)-Variant of Uncertain Significance	No Pathogenic Variants	Negative	Negative	Parturition(cesarean section)
20S7536779	Amniotic fluid	2020-08-19	Fetal	Solo	20S7536779	31	20	No	No ultrasonic abnormalities were found.	dup(2p12,784.70K)-Variant of Uncertain Significance|XO-Pathogenic	XO-Pathogenic	45, X	XO-Pathogenic	Iatrogenic abortion(Labor Induction)
20S7536781	Amniotic fluid	2020-08-19	Fetal	Solo	20S7536781	40	16	Yes	No ultrasonic abnormalities were found.	No Micro-deletion/duplication larger than 100K-NA	No Micro-deletion/duplication larger than 100K-NA	Negative	Negative	Parturition(cesarean section)
20S7536783	Amniotic fluid	2020-08-19	Fetal	Solo	20S7536783	26	17	No	No ultrasonic abnormalities were found.	dup(11p13,316.63K)-Variant of Uncertain Significance|dup(Xq28,164.18K)-Pathogenic	dup(Xq28,164.18K)-Pathogenic	Negative	dup(Xq28,164.18K)-Pathogenic	Parturition
20S7536784	Amniotic fluid	2020-08-19	Fetal	Solo	20S7536784	29	16	Yes	No ultrasonic abnormalities were found.	del(7q31.1,170.88K)-Variant of Uncertain Significance	No Pathogenic Variants	Negative	Negative	Parturition(cesarean section)
20S7536785	Amniotic fluid	2020-08-19	Fetal	Solo	20S7536785	31	21	Yes	No ultrasonic abnormalities were found.	dup(7q11.23,602.75K)-Benign|dup(Xp22.31,140.10K)-Variant of Uncertain Significance	No Pathogenic Variants	Negative	Negative	Parturition
20S7536662R	Chorionic villus	2020-07-28	Fetal	Solo	20S7536662R	44	14	Yes	Abnormal soft markers: Increased NT, Bilateral pleural effusion, single umbilical artery may, local intestinal echo enhancement	del(7q36.1,178.47K)-Variant of Uncertain Significance|T18-Pathogenic	T18-Pathogenic	47, XN, +18	T18-Pathogenic	Iatrogenic abortion(Medical Abortion)
20B7536181	Cord blood	2020-08-20	Fetal	Solo	20B7536181	33	24	Yes	Structural abnormality: Fetal malformation (pulmonary seguestration)	dup(7p14.1,367.11K)-Variant of Uncertain Significance	No Pathogenic Variants	Negative	Negative	Parturition(cesarean section)
20B7536182	Cord blood	2020-08-20	Fetal	Solo	20B7536182	26	23	Yes	No ultrasonic abnormalities were found.	XYY-Pathogenic	XYY-Pathogenic	47, XYY	XYY-Pathogenic	Parturition
20B7536183	Cord blood	2020-08-20	Fetal	Solo	20B7536183	32	27	Yes	Other ultrasound abnormalities: FGR	dup(2q36.3,188.24K)-Variant of Uncertain Significance	No Pathogenic Variants	Negative	Negative	Iatrogenic abortion(Labor Induction)
20S7536788	Amniotic fluid	2020-08-20	Fetal	Solo	20S7536788	21	17	No	No ultrasonic abnormalities were found.	dup(8q24.22,169.02K)-Variant of Uncertain Significance|dup(12p13.31,105.58K)-Variant of Uncertain Significance	No Pathogenic Variants	Negative	Negative	Parturition
20S7536789	Amniotic fluid	2020-08-20	Fetal	Solo	20S7536789	32	18	No	No ultrasonic abnormalities were found.	No Micro-deletion/duplication larger than 100K-NA	No Micro-deletion/duplication larger than 100K-NA	Negative	Negative	Parturition(cesarean section)
20S7536792	Amniotic fluid	2020-08-20	Fetal	Solo	20S7536792	29	16	No	No ultrasonic abnormalities were found.	dup(5q23.2,203.73K)-Variant of Uncertain Significance|dup(6q27,124.21K)-Likely benign|dup(Xq26.3,191.85K)-Variant of Uncertain Significance	No Pathogenic Variants	Negative	Negative	Parturition
20S7536793	Amniotic fluid	2020-08-20	Fetal	Solo	20S7536793	32	16	No	No ultrasonic abnormalities were found.	dup(1q31.1,988.95K)-Variant of Uncertain Significance|dup(2q22.1,300.61K)-Variant of Uncertain Significance	No Pathogenic Variants	Negative	Negative	Parturition
20B7536190	Cord blood	2020-08-21	Fetal	Solo	20B7536190	37	26	Yes	Abnormal soft markers: Fetal left and lateral ventricle widened, Renal dysplasia	No Micro-deletion/duplication larger than 100K-NA	No Micro-deletion/duplication larger than 100K-NA	Negative	Negative	Parturition
20B7536192	Cord blood	2020-08-21	Fetal	Solo	20B7536192	32	27	Yes	Structural abnormality: Fetal multiple malformations	del(19q13.2q13.31,302.85K)-Benign|dup(Xq21.31,154.49K)-Variant of Uncertain Significance	No Pathogenic Variants	Negative	Negative	Iatrogenic abortion(Labor Induction)
20S7536800	Amniotic fluid	2020-08-21	Fetal	Solo	20S7536800	32	19	No	No ultrasonic abnormalities were found.	dup(2q23.3,467.34K)-Variant of Uncertain Significance|del(11q14.3,150.95K)-Variant of Uncertain Significance	No Pathogenic Variants	Negative	Negative	Parturition
20S7536802	Amniotic fluid	2020-08-21	Fetal	Solo	20S7536802	28	16	Yes	Abnormal soft markers: Choroid plexus cyst	dup(1q21.2,1.38M)-Variant of Uncertain Significance|dup(3q13.2q13.31,144.85K)-Variant of Uncertain Significance|dup(20q13.2,676.32K)-Variant of Uncertain Significance|dup(20q13.31q13.32,775.75K)-Variant of Uncertain Significance	No Pathogenic Variants	Negative	Negative	Parturition(cesarean section)
20S7536803	Amniotic fluid	2020-08-21	Fetal	Solo	20S7536803	32	16	Yes	No ultrasonic abnormalities were found.	No Micro-deletion/duplication larger than 100K-NA	No Micro-deletion/duplication larger than 100K-NA	Negative	Negative	Parturition
20S7536804	Amniotic fluid	2020-08-21	Fetal	Solo	20S7536804	29	18	No	Abnormal soft markers: Increased NT	dup(Xq28,100.41K)-Variant of Uncertain Significance	No Pathogenic Variants	Negative	Negative	Parturition
20S7536805	Amniotic fluid	2020-08-21	Fetal	Solo	20S7536805	35	16	No	No ultrasonic abnormalities were found.	No Micro-deletion/duplication larger than 100K-NA	No Micro-deletion/duplication larger than 100K-NA	Negative	Negative	Parturition
20B7536213	Cord blood	2020-08-25	Fetal	Solo	20B7536213	32	24	No	Structural abnormality: Fetal cardiac abnormalities	No Micro-deletion/duplication larger than 100K-NA	No Micro-deletion/duplication larger than 100K-NA	Negative	Negative	Iatrogenic abortion(Labor Induction)
20S7536806	Amniotic fluid	2020-08-25	Fetal	Solo	20S7536806	36	16	Yes	Abnormal soft markers: Echogenic fetal bowel	dup(1q44,222.38K)-Variant of Uncertain Significance|dup(3q25.2,201.04K)-Variant of Uncertain Significance	No Pathogenic Variants	Negative	Negative	Parturition(cesarean section)
20S7536807	Amniotic fluid	2020-08-25	Fetal	Solo	20S7536807	31	16	Yes	No ultrasonic abnormalities were found.	dup(2p25.3,1.07M)-Variant of Uncertain Significance|dup(5q15,104.90K)-Variant of Uncertain Significance|dup(12q14.2,202.13K)-Benign	No Pathogenic Variants	Negative	Negative	Parturition
20S7536808	Amniotic fluid	2020-08-25	Fetal	Solo	20S7536808	35	16	Yes	No ultrasonic abnormalities were found.	No Micro-deletion/duplication larger than 100K-NA	No Micro-deletion/duplication larger than 100K-NA	Negative	Negative	Parturition(cesarean section)
20S7536809	Amniotic fluid	2020-08-25	Fetal	Solo	20S7536809	30	20	Yes	No ultrasonic abnormalities were found.	No Micro-deletion/duplication larger than 100K-NA	No Micro-deletion/duplication larger than 100K-NA	Negative	Negative	Parturition
20S7536810	Amniotic fluid	2020-08-25	Fetal	Solo	20S7536810	36	18	Yes	No ultrasonic abnormalities were found.	No Micro-deletion/duplication larger than 100K-NA	No Micro-deletion/duplication larger than 100K-NA	Negative	Negative	Parturition
20S7536811	Amniotic fluid	2020-08-25	Fetal	Solo	20S7536811	26	19	Yes	No ultrasonic abnormalities were found.	dup(3p26.3,567.49K)-Variant of Uncertain Significance|dup(3p22.3,484.89K)-Variant of Uncertain Significance	No Pathogenic Variants	Negative	Negative	Parturition
20S7536813	Amniotic fluid	2020-08-25	Fetal	Solo	20S7536813	27	16	Yes	No ultrasonic abnormalities were found.	dup(16p13.2,111.50K)-Variant of Uncertain Significance|dup(16p12.2,275.35K)-Variant of Uncertain Significance|dup(20p12.1,115.16K)-Variant of Uncertain Significance	No Pathogenic Variants	46, XN, t(3;7)(q12;q11.1)mat	46, XN, t(3;7)(q12;q11.1)mat	Parturition
20B7536222	Cord blood	2020-08-26	Fetal	Solo	20B7536222	32	27	Yes	Abnormal soft markers: Short femur length	dup(15q25.2,116.59K)-Variant of Uncertain Significance	No Pathogenic Variants	Negative	Negative	Parturition
20S7536815	Chorionic villus	2020-08-26	Fetal	Solo	20S7536815	35	13	Yes	Structural abnormality: Fetal malformation (skeletal system)	dup(7q11.23,531.12K)-Benign	No Pathogenic Variants	Negative	Negative	Iatrogenic abortion(Medical Abortion)
20S7536817	Amniotic fluid	2020-08-26	Fetal	Solo	20S7536817	32	19	Yes	No ultrasonic abnormalities were found.	dup(10q21.2,300.22K)-Variant of Uncertain Significance|del(11q22.3,163.01K)-Variant of Uncertain Significance	No Pathogenic Variants	Negative	Negative	Parturition
20S7536819	Amniotic fluid	2020-08-26	Fetal	Solo	20S7536819	26	17	No	Abnormal soft markers: Increased NT	No Micro-deletion/duplication larger than 100K-NA	No Micro-deletion/duplication larger than 100K-NA	Negative	Negative	Parturition
20S7536821	Amniotic fluid	2020-08-26	Fetal	Solo	20S7536821	38	17	Yes	No ultrasonic abnormalities were found.	No Micro-deletion/duplication larger than 100K-NA	No Micro-deletion/duplication larger than 100K-NA	Negative	Negative	Parturition
20S7536822	Amniotic fluid	2020-08-26	Fetal	Solo	20S7536822	34	16	No	No ultrasonic abnormalities were found.	No Micro-deletion/duplication larger than 100K-NA	No Micro-deletion/duplication larger than 100K-NA	Negative	Negative	Parturition(cesarean section)
20S7536824	Amniotic fluid	2020-08-26	Fetal	Solo	20S7536824	34	16	Yes	No ultrasonic abnormalities were found.	dup(5q23.3,104.05K)-Variant of Uncertain Significance	No Pathogenic Variants	Negative	Negative	Parturition
20S7536825	Amniotic fluid	2020-08-26	Fetal	Solo	20S7536825	32	17	Yes	No ultrasonic abnormalities were found.	dup(15q11.2,868.66K)-Variant of Uncertain Significance|dup(18p11.23p11.31,504.76K)-Variant of Uncertain Significance	No Pathogenic Variants	Negative	Negative	Parturition
20S7536826	Amniotic fluid	2020-08-27	Fetal	Solo	20S7536826	29	17	Yes	No ultrasonic abnormalities were found.	No Micro-deletion/duplication larger than 100K-NA	No Micro-deletion/duplication larger than 100K-NA	Negative	Negative	Parturition
20S7536827	Amniotic fluid	2020-08-27	Fetal	Solo	20S7536827	31	16	Yes	Abnormal soft markers: Increased NT (3.05mm)	No Micro-deletion/duplication larger than 100K-NA	No Micro-deletion/duplication larger than 100K-NA	Negative	Negative	Parturition
20S7536828	Amniotic fluid	2020-08-27	Fetal	Solo	20S7536828	37	17	Yes	No ultrasonic abnormalities were found.	dup(11p11.12,151.31K)-Benign|dup(15q23,153.97K)-Variant of Uncertain Significance|dup(Xp11.21,159.40K)-Variant of Uncertain Significance	No Pathogenic Variants	Negative	Negative	Parturition
20S7536829	Amniotic fluid	2020-08-27	Fetal	Solo	20S7536829	36	16	Yes	No ultrasonic abnormalities were found.	dup(12p13.33,530.99K)-Variant of Uncertain Significance	No Pathogenic Variants	Negative	Negative	Parturition
20S7536831	Amniotic fluid	2020-08-27	Fetal	Solo	20S7536831	34	18	Yes	No ultrasonic abnormalities were found.	dup(3p26.3,137.10K)-Variant of Uncertain Significance|XXY-Pathogenic	XXY-Pathogenic	47, XXY	XXY-Pathogenic	Iatrogenic abortion(Labor Induction)
20S7536832	Amniotic fluid	2020-08-27	Fetal	Solo	20S7536832	34	16	Yes	No ultrasonic abnormalities were found.	No Micro-deletion/duplication larger than 100K-NA	No Micro-deletion/duplication larger than 100K-NA	Negative	Negative	Parturition
20S7536833	Amniotic fluid	2020-08-27	Fetal	Solo	20S7536833	35	17	Yes	No ultrasonic abnormalities were found.	No Micro-deletion/duplication larger than 100K-NA	No Micro-deletion/duplication larger than 100K-NA	Negative	Negative	Parturition(cesarean section)
20S7536834	Amniotic fluid	2020-08-27	Fetal	Solo	20S7536834	30	19	Yes	No ultrasonic abnormalities were found.	dup(1p31.1,218.11K)-Variant of Uncertain Significance|dup(2q11.1,101.70K)-Likely benign|dup(10q23.31,186.35K)-Likely benign	No Pathogenic Variants	46, XN, INV(20)(p13q13.1)mat	46, XN, INV(20)(p13q13.1)mat	Parturition
20S7536836	Amniotic fluid	2020-08-27	Fetal	Solo	20S7536836	36	17	Yes	No ultrasonic abnormalities were found.	No Micro-deletion/duplication larger than 100K-NA	No Micro-deletion/duplication larger than 100K-NA	Negative	Negative	Parturition
20B7536243	Cord blood	2020-08-28	Fetal	Solo	20B7536243	38	25	Yes	Abnormal soft markers: Fetal septum pellucidum cavity echo small	No Micro-deletion/duplication larger than 100K-NA	No Micro-deletion/duplication larger than 100K-NA	Negative	Negative	Parturition(cesarean section)
20S7536838	Amniotic fluid	2020-08-28	Fetal	Solo	20S7536838	31	19	No	No ultrasonic abnormalities were found.	No Micro-deletion/duplication larger than 100K-NA	No Micro-deletion/duplication larger than 100K-NA	Negative	Negative	Parturition
20S7536839	Amniotic fluid	2020-08-28	Fetal	Solo	20S7536839	34	17	No	No ultrasonic abnormalities were found.	No Micro-deletion/duplication larger than 100K-NA	No Micro-deletion/duplication larger than 100K-NA	Negative	Negative	Parturition
20S7536840	Amniotic fluid	2020-08-28	Fetal	Solo	20S7536840	31	19	No	No ultrasonic abnormalities were found.	dup(7p11.2,121.14K)-Likely benign	No Pathogenic Variants	Negative	Negative	Parturition
20S7536841	Amniotic fluid	2020-08-28	Fetal	Solo	20S7536841	42	16	Yes	No ultrasonic abnormalities were found.	dup(8q11.1,620.94K)-Likely benign	No Pathogenic Variants	Negative	Negative	Parturition(cesarean section)
20S7536842	Amniotic fluid	2020-08-28	Fetal	Solo	20S7536842	36	16	Yes	Abnormal soft markers: Nasal bone dysplasia	dup(10q24.2,220.09K)-Variant of Uncertain Significance|dup(20p12.3,710.66K)-Variant of Uncertain Significance	No Pathogenic Variants	Negative	Negative	Parturition(cesarean section)
20S7536843	Amniotic fluid	2020-08-28	Fetal	Solo	20S7536843	33	24	Yes	No ultrasonic abnormalities were found.	T21-Pathogenic	T21-Pathogenic	47, XN, +21	T21-Pathogenic	Iatrogenic abortion(Labor Induction)
20S7536844	Amniotic fluid	2020-08-28	Fetal	Solo	20S7536844	26	17	No	Abnormal soft markers: Choroid plexus cyst	dup(2q21.1,330.53K)-Variant of Uncertain Significance|del(5p15.1,123.31K)-Variant of Uncertain Significance|dup(7p11.2,390.70K)-Variant of Uncertain Significance|dup(7q11.21,667.05K)-Variant of Uncertain Significance|del(15q13.2,213.67K)-Likely benign|dup(15q13.3,455.95K)-Likely benign	No Pathogenic Variants	Negative	Negative	Parturition
20S7536845	Amniotic fluid	2020-08-28	Fetal	Solo	20S7536845	32	16	No	Abnormal soft markers: Increased NT, Nasal bone dysplasia	dup(2p23.2,416.84K)-Variant of Uncertain Significance|dup(6p22.2,440.68K)-Variant of Uncertain Significance	No Pathogenic Variants	Negative	Negative	Parturition(cesarean section)
20B7536267	Cord blood	2020-09-01	Fetal	Solo	20B7536267	31	27	Yes	Abnormal soft markers: Echogenic fetal bowel	dup(8q11.21,119.59K)-Likely benign	No Pathogenic Variants	Negative	Negative	Parturition
20S7536846	Amniotic fluid	2020-09-01	Fetal	Solo	20S7536846	28	16	Yes	Abnormal soft markers: Increased NT	del(3p26.1,101.84K)-Likely benign	No Pathogenic Variants	Negative	Negative	Iatrogenic abortion(Labor Induction)
20S7536847	Amniotic fluid	2020-09-01	Fetal	Solo	20S7536847	25	16	Yes	No ultrasonic abnormalities were found.	dup(15q11.2,258.30K)-Benign	No Pathogenic Variants	Negative	Negative	Parturition
20S7536848	Amniotic fluid	2020-09-01	Fetal	Solo	20S7536848	32	19	Yes	No ultrasonic abnormalities were found.	dup(2p24.3,784.73K)-Variant of Uncertain Significance|dup(2q24.3,142.35K)-Variant of Uncertain Significance	No Pathogenic Variants	Negative	Negative	Parturition
20S7536849	Amniotic fluid	2020-09-01	Fetal	Solo	20S7536849	33	16	Yes	Abnormal soft markers: Echogenic intracardiac focus	del(4p15.2,339.25K)-Variant of Uncertain Significance|del(8p23.2,152.43K)-Variant of Uncertain Significance|T21-Pathogenic	T21-Pathogenic	47, XN, +21	T21-Pathogenic	Iatrogenic abortion(Labor Induction)
20S7536850	Amniotic fluid	2020-09-01	Fetal	Solo	20S7536850	28	21	Yes	Abnormal soft markers: Nasal bone dysplasia	No Micro-deletion/duplication larger than 100K-NA	No Micro-deletion/duplication larger than 100K-NA	Negative	Negative	Parturition
20S10624761	Amniotic fluid	2020-09-01	Fetal	Solo	20S10624761	33	16	No	Abnormal soft markers: Increased NT	No Micro-deletion/duplication larger than 100K-NA	No Micro-deletion/duplication larger than 100K-NA	Negative	Negative	Parturition
20S10624762	Amniotic fluid	2020-09-01	Fetal	Solo	20S10624762	36	16	Yes	No ultrasonic abnormalities were found.	del(20p12.1,201.03K)-Variant of Uncertain Significance	No Pathogenic Variants	Negative	Negative	Parturition
20S10624763	Amniotic fluid	2020-09-01	Fetal	Solo	20S10624763	30	17	Yes	Structural abnormality: Fetal multiple malformations	del(10q21.1,194.42K)-Variant of Uncertain Significance|T13-Pathogenic|dup(22q11.21,154.97K)-Benign	T13-Pathogenic	47, XN, +13	T13-Pathogenic	Iatrogenic abortion(Labor Induction)
20B7536284	Cord blood	2020-09-02	Fetal	Solo	20B7536284	22	24	Yes	Abnormal soft markers: Short femur length	dup(11q25,433.78K)-Variant of Uncertain Significance|dup(11q25,145.47K)-Variant of Uncertain Significance	No Pathogenic Variants	Negative	Negative	Iatrogenic abortion(Labor Induction)
20S10624767	Amniotic fluid	2020-09-02	Fetal	Solo	20S10624767	38	18	No	Abnormal soft markers: Choroid plexus cyst	dup(2p16.1,499.30K)-Variant of Uncertain Significance|del(10q21.1,154.89K)-Likely benign	No Pathogenic Variants	Negative	Negative	Parturition
20S10624768	Amniotic fluid	2020-09-02	Fetal	Solo	20S10624768	24	19	Yes	No ultrasonic abnormalities were found.	dup(3p26.3,567.49K)-Variant of Uncertain Significance	No Pathogenic Variants	Negative	Negative	Parturition
20S10624769	Amniotic fluid	2020-09-02	Fetal	Solo	20S10624769	41	16	Yes	No ultrasonic abnormalities were found.	dup(8p11.1p11.21,668.09K)-Variant of Uncertain Significance|dup(18p11.21,167.19K)-Variant of Uncertain Significance	No Pathogenic Variants	Negative	Negative	Parturition
20S10624771	Amniotic fluid	2020-09-02	Fetal	Solo	20S10624771	33	17	Yes	No ultrasonic abnormalities were found.	del(17p11.2,244.20K)-Variant of Uncertain Significance	No Pathogenic Variants	Negative	Negative	Parturition
20S10624773	Amniotic fluid	2020-09-02	Fetal	Solo	20S10624773	36	18	Yes	Structural abnormality: Fetal cardiac abnormalities	No Micro-deletion/duplication larger than 100K-NA	No Micro-deletion/duplication larger than 100K-NA	Negative	Negative	Parturition(cesarean section)
20B7536291	Cord blood	2020-09-03	Fetal	Solo	20B7536291	29	24	Yes	Abnormal soft markers: Nasal bone dysplasia, Echogenic fetal bowel, Renal dysplasia	dup(7q11.23,469.94K)-Benign	No Pathogenic Variants	Negative	Negative	Parturition
20B7536292	Cord blood	2020-09-03	Fetal	Solo	20B7536292	30	26	Yes	Other ultrasound abnormalities: Small for Gestational Age	dup(10q24.1,264.89K)-Variant of Uncertain Significance	No Pathogenic Variants	Negative	Negative	Parturition
20S10624775	Amniotic fluid	2020-09-03	Fetal	Solo	20S10624775	30	17	Yes	Abnormal soft markers: Increased NT	No Micro-deletion/duplication larger than 100K-NA	No Micro-deletion/duplication larger than 100K-NA	Negative	Negative	Parturition
20S10624780	Amniotic fluid	2020-09-03	Fetal	Solo	20S10624780	38	17	Yes	Abnormal soft markers: Increased NT (2.7mm)	No Micro-deletion/duplication larger than 100K-NA	No Micro-deletion/duplication larger than 100K-NA	Negative	Negative	Parturition(cesarean section)
20S10624786	Amniotic fluid	2020-09-04	Fetal	Solo	20S10624786	26	19	Yes	No ultrasonic abnormalities were found.	dup(1p31.1p31.1,533.30K)-Variant of Uncertain Significance|del(1q31.2q31.2,145.64K)-Variant of Uncertain Significance|dup(5q23.3q23.3,422.19K)-Variant of Uncertain Significance|dup(5q31.1q31.1,118.56K)-Variant of Uncertain Significance|dup(11p11.12p11.12,148.80K)-Benign	No Pathogenic Variants	Negative	Negative	Parturition
20S10624788	Amniotic fluid	2020-09-04	Fetal	Solo	20S10624788	27	18	Yes	Abnormal soft markers: Choroid plexus cyst	dup(7p14.1p14.1,199.17K)-Variant of Uncertain Significance	No Pathogenic Variants	Negative	Negative	Parturition(cesarean section)
20S10624789	Amniotic fluid	2020-09-04	Fetal	Solo	20S10624789	36	16	No	No ultrasonic abnormalities were found.	dup(19q11q11,307.95K)-Likely benign	No Pathogenic Variants	46, XN, inv(9)(p11q13)	46, XN, inv(9)(p11q13)	Parturition
20S10624790	Amniotic fluid	2020-09-04	Fetal	Solo	20S10624790	39	18	Yes	Abnormal soft markers: Choroid plexus cyst	del(4q34.3q34.3,175.12K)-Likely benign|dup(7q11.21q11.21,214.97K)-Variant of Uncertain Significance|dup(7q21.2q21.2,151.86K)-Variant of Uncertain Significance|dup(Xp22.31p22.31,455.02K)-Variant of Uncertain Significance|dup(Xq28q28,310.91K)-Variant of Uncertain Significance	No Pathogenic Variants	Negative	Negative	Parturition
20S10624791	Amniotic fluid	2020-09-05	Fetal	Solo	20S10624791	38	20	No	Abnormal soft markers: Increased NT	dup(9q22.33q22.33,336.23K)-Variant of Uncertain Significance	No Pathogenic Variants	Negative	Negative	Parturition
20S10624792	Amniotic fluid	2020-09-04	Fetal	Solo	20S10624792	28	16	Yes	No ultrasonic abnormalities were found.	dup(4p15.33p15.32,108.18K)-Variant of Uncertain Significance	No Pathogenic Variants	Negative	Negative	Parturition
20S10624793	Amniotic fluid	2020-09-04	Fetal	Solo	20S10624793	34	21	Yes	No ultrasonic abnormalities were found.	XXX-Pathogenic	XXX-Pathogenic	47, XXX	XXX-Pathogenic	Iatrogenic abortion(Labor Induction)
20S10624794	Amniotic fluid	2020-09-05	Fetal	Solo	20S10624794	30	17	Yes	No ultrasonic abnormalities were found.	dup(4p16.3p16.3,231.41K)-Variant of Uncertain Significance	No Pathogenic Variants	Negative	Negative	Parturition
20B7536321	Cord blood	2020-09-08	Fetal	Solo	20B7536321	29	26	No	Structural abnormality: Chilopalatognathus	No Micro-deletion/duplication larger than 100K-NA	No Micro-deletion/duplication larger than 100K-NA	Negative	Negative	Iatrogenic abortion(Labor Induction)
20S10624797	Amniotic fluid	2020-09-08	Fetal	Solo	20S10624797	30	18	No	No ultrasonic abnormalities were found.	del(3p14.2p14.2,182.71K)-Variant of Uncertain Significance|del(5p15.1p15.1,150.48K)-Variant of Uncertain Significance|dup(5p13.2p13.2,180.24K)-Variant of Uncertain Significance	No Pathogenic Variants	Negative	Negative	Parturition
20S10624798	Amniotic fluid	2020-09-08	Fetal	Solo	20S10624798	38	17	Yes	Abnormal soft markers: Choroid plexus cyst	dup(Xp11.23p11.23,149.11K)-Benign	No Pathogenic Variants	Negative	Negative	Parturition
20S10624800	Amniotic fluid	2020-09-08	Fetal	Solo	20S10624800	33	16	Yes	Abnormal soft markers: Nasal bone dysplasia	No Micro-deletion/duplication larger than 100K-NA	No Micro-deletion/duplication larger than 100K-NA	Negative	Negative	Parturition
20S10624803	Amniotic fluid	2020-09-08	Fetal	Solo	20S10624803	30	38	Yes	No ultrasonic abnormalities were found.	dup(2p16.1p16.1,106.27K)-Benign|dup(9p24.1p24.1,783.94K)-Variant of Uncertain Significance|dup(17p13.1p13.1,472.27K)-Variant of Uncertain Significance|del(17q24.2q24.2,149.64K)-Variant of Uncertain Significance|dup(Xq27.3q27.3,243.21K)-Variant of Uncertain Significance	No Pathogenic Variants	Negative	Negative	Parturition
20S10624805	Amniotic fluid	2020-09-08	Fetal	Solo	20S10624805	35	16	Yes	No ultrasonic abnormalities were found.	dup(11p11.12p11.12,105.13K)-Variant of Uncertain Significance	No Pathogenic Variants	Negative	Negative	Parturition
20S10624807	Amniotic fluid	2020-09-09	Fetal	Solo	20S10624807	43	17	Yes	No ultrasonic abnormalities were found.	dup(7p14.3p14.3,105.97K)-Likely benign	No Pathogenic Variants	Negative	Negative	Parturition
20S10624808	Amniotic fluid	2020-09-09	Fetal	Solo	20S10624808	25	18	No	Abnormal soft markers: Echogenic fetal bowel	No Micro-deletion/duplication larger than 100K-NA	No Micro-deletion/duplication larger than 100K-NA	Negative	Negative	Parturition
20S10624809	Amniotic fluid	2020-09-09	Fetal	Solo	20S10624809	34	18	Yes	No ultrasonic abnormalities were found.	No Micro-deletion/duplication larger than 100K-NA	No Micro-deletion/duplication larger than 100K-NA	Negative	Negative	Parturition
20S10624810	Amniotic fluid	2020-09-09	Fetal	Solo	20S10624810	36	16	Yes	Abnormal soft markers: Choroid plexus cyst	No Micro-deletion/duplication larger than 100K-NA	No Micro-deletion/duplication larger than 100K-NA	Negative	Negative	Parturition
20S10624812	Amniotic fluid	2020-09-09	Fetal	Solo	20S10624812	30	37	Yes	Abnormal soft markers: Fetal left lateral ventricle widened	No Micro-deletion/duplication larger than 100K-NA	No Micro-deletion/duplication larger than 100K-NA	Negative	Negative	Parturition
20S10624813	Amniotic fluid	2020-09-09	Fetal	Solo	20S10624813	33	19	Yes	Structural abnormality: Fetal cardiac abnormalities	No Micro-deletion/duplication larger than 100K-NA	No Micro-deletion/duplication larger than 100K-NA	Negative	Negative	Parturition
20S10624814	Amniotic fluid	2020-09-09	Fetal	Solo	20S10624814	33	38	Yes	No ultrasonic abnormalities were found.	dup(12p13.2p13.2,474.27K)-Variant of Uncertain Significance	No Pathogenic Variants	Negative	Negative	Parturition(cesarean section)
20S10624815	Amniotic fluid	2020-09-09	Fetal	Solo	20S10624815	38	19	Yes	No ultrasonic abnormalities were found.	No Micro-deletion/duplication larger than 100K-NA	No Micro-deletion/duplication larger than 100K-NA	Negative	Negative	Parturition
20S10624816	Amniotic fluid	2020-09-09	Fetal	Solo	20S10624816	29	17	No	Abnormal soft markers: Increased NT	del(8q12.1q12.1,177.86K)-Variant of Uncertain Significance	No Pathogenic Variants	Negative	Negative	Parturition
20S10624818	Amniotic fluid	2020-09-09	Fetal	Solo	20S10624818	43	18	No	Structural abnormality: Fetal cardiac abnormalities	dup(7q36.2q36.2,155.12K)-Variant of Uncertain Significance|dup(9p24.3p24.3,108.25K)-Variant of Uncertain Significance|del(15q14q14,131.40K)-Likely benign|dup(16p13.11p13.11,251.83K)-Variant of Uncertain Significance	No Pathogenic Variants	Negative	Negative	Iatrogenic abortion(Labor Induction)
20B7536351	Cord blood	2020-09-10	Fetal	Solo	20B7536351	31	24	Yes	Structural abnormality: Fetal cardiac abnormalities	No Micro-deletion/duplication larger than 100K-NA	No Micro-deletion/duplication larger than 100K-NA	Negative	Negative	Iatrogenic abortion(Labor Induction)
20S10624821	Amniotic fluid	2020-09-10	Fetal	Solo	20S10624821	29	17	Yes	Abnormal soft markers: Choroid plexus cyst	No Micro-deletion/duplication larger than 100K-NA	No Micro-deletion/duplication larger than 100K-NA	Negative	Negative	Parturition(cesarean section)
20S10624822	Amniotic fluid	2020-09-10	Fetal	Solo	20S10624822	32	16	No	No ultrasonic abnormalities were found.	dup(2q21.1q21.1,385.55K)-Variant of Uncertain Significance|dup(13q31.1q31.1,149.11K)-Variant of Uncertain Significance|dup(Xp11.23p11.23,136.94K)-Benign	No Pathogenic Variants	Negative	Negative	Parturition
20S10624824	Amniotic fluid	2020-09-10	Fetal	Solo	20S10624824	32	19	No	No ultrasonic abnormalities were found.	No Micro-deletion/duplication larger than 100K-NA	No Micro-deletion/duplication larger than 100K-NA	Negative	Negative	Parturition
20S10624825	Amniotic fluid	2020-09-10	Fetal	Solo	20S10624825	26	17	No	Structural abnormality: Fetal multiple malformations	dup(7q11.21q11.21,220.56K)-Variant of Uncertain Significance|dup(15q11.2q11.2,237.83K)-Variant of Uncertain Significance|T21-Pathogenic|dup(22q11.21q11.21,372.71K)-Likely benign	T21-Pathogenic	47, XN, +21	T21-Pathogenic	Iatrogenic abortion(Labor Induction)
20S10624827	Amniotic fluid	2020-09-11	Fetal	Solo	20S10624827	21	18	Yes	Abnormal soft markers: Choroid plexus cyst	del(16p13.11p13.11,341.86K)-Variant of Uncertain Significance	No Pathogenic Variants	Negative	Negative	Parturition(cesarean section)
20S10624828	Amniotic fluid	2020-09-11	Fetal	Solo	20S10624828	21	18	Yes	Abnormal soft markers: Choroid plexus cyst	del(16p13.11p13.11,324.16K)-Variant of Uncertain Significance	No Pathogenic Variants	Negative	Negative	Parturition(cesarean section)
20S10624829	Amniotic fluid	2020-09-11	Fetal	Solo	20S10624829	35	16	Yes	Abnormal soft markers: Nasal bone dysplasia	No Micro-deletion/duplication larger than 100K-NA	No Micro-deletion/duplication larger than 100K-NA	Negative	Negative	Parturition
20S10624830	Amniotic fluid	2020-09-11	Fetal	Solo	20S10624830	38	18	No	Abnormal soft markers: Echogenic fetal bowel, Renal dysplasia	dup(17p13.3p13.3,402.88K)-Variant of Uncertain Significance|dup(Yq11.223q11.223,165.71K)-Variant of Uncertain Significance	No Pathogenic Variants	Negative	Negative	Parturition(cesarean section)
20S10624831	Amniotic fluid	2020-09-11	Fetal	Solo	20S10624831	33	19	No	Structural abnormality: Fetal cardiac abnormalities	del(Xp11.23p11.23,100.83K)-Variant of Uncertain Significance	No Pathogenic Variants	Negative	Negative	Parturition
20S10624834	Amniotic fluid	2020-09-11	Fetal	Solo	20S10624834	26	17	Yes	No ultrasonic abnormalities were found.	No Micro-deletion/duplication larger than 100K-NA	No Micro-deletion/duplication larger than 100K-NA	Negative	Negative	Parturition
20S10624835	Amniotic fluid	2020-09-11	Fetal	Solo	20S10624835	34	18	Yes	Abnormal soft markers: Choroid plexus cyst	dup(1q44q44,416.12K)-Variant of Uncertain Significance|dup(5q21.3q21.3,260.52K)-Variant of Uncertain Significance|del(6q12q12,156.98K)-Variant of Uncertain Significance|dup(10p14p14,166.39K)-Likely benign	No Pathogenic Variants	46, XN, inv(9)(p11q13)	46, XN, inv(9)(p11q13)	Parturition
20B7536377	Cord blood	2020-09-15	Fetal	Solo	20B7536377	31	24	No	Structural abnormality: Fetal malformation (skeletal system)	dup(8q22.3q22.3,127.25K)-Variant of Uncertain Significance|dup(8q23.1q23.1,293.16K)-Variant of Uncertain Significance	No Pathogenic Variants	Negative	Negative	Iatrogenic abortion(Labor Induction)
20S10624840	Chorionic villus	2020-09-15	Fetal	Solo	20S10624840	30	13	No	Structural abnormality: Fetal multiple malformations	dup(10q21.3q21.3,619.05K)-Variant of Uncertain Significance|dup(Xp22.31p22.31,1.70M)-Variant of Uncertain Significance	No Pathogenic Variants	Negative	Negative	Iatrogenic abortion(Labor Induction)
20S10624843	Amniotic fluid	2020-09-15	Fetal	Solo	20S10624843	24	19	No	Abnormal soft markers: Echogenic fetal bowel	dup(4q28.1q28.1,345.72K)-Variant of Uncertain Significance|del(7q31.1q31.1,140.46K)-Variant of Uncertain Significance	No Pathogenic Variants	Negative	Negative	Iatrogenic abortion(Labor Induction)
20S10624844	Amniotic fluid	2020-09-15	Fetal	Solo	20S10624844	31	17	Yes	No ultrasonic abnormalities were found.	dup(7q36.2q36.2,192.74K)-Variant of Uncertain Significance|del(9p21.1p21.1,266.08K)-Variant of Uncertain Significance|dup(Xp11.23p11.23,149.11K)-Benign	No Pathogenic Variants	Negative	Negative	Iatrogenic abortion(Labor Induction)
20S10624846	Amniotic fluid	2020-09-15	Fetal	Solo	20S10624846	27	18	No	No ultrasonic abnormalities were found.	del(11q22.1q22.1,110.94K)-Benign|dup(20q13.13q13.13,679.49K)-Variant of Uncertain Significance	No Pathogenic Variants	Negative	Negative	Parturition
20S10624847	Amniotic fluid	2020-09-15	Fetal	Solo	20S10624847	38	19	No	No ultrasonic abnormalities were found.	dup(17p11.2p11.2,105.91K)-Variant of Uncertain Significance	No Pathogenic Variants	Negative	Negative	Parturition
20S10624848	Amniotic fluid	2020-09-15	Fetal	Solo	20S10624848	31	16	Yes	Abnormal soft markers: Choroid plexus cyst	No Micro-deletion/duplication larger than 100K-NA	No Micro-deletion/duplication larger than 100K-NA	Negative	Negative	Parturition
20S10624849	Amniotic fluid	2020-09-15	Fetal	Solo	20S10624849	31	20	Yes	No ultrasonic abnormalities were found.	del(4q28.2q28.3,204.12K)-Variant of Uncertain Significance|del(7q31.1q31.1,148.83K)-Variant of Uncertain Significance|dup(14q12q12,307.02K)-Variant of Uncertain Significance|dup(20p12.3p12.3,105.87K)-Variant of Uncertain Significance	No Pathogenic Variants	Negative	Negative	Parturition
20S10624850	Amniotic fluid	2020-09-15	Fetal	Solo	20S10624850	29	18	Yes	No ultrasonic abnormalities were found.	del(7q31.1q31.1,194.64K)-Variant of Uncertain Significance|dup(22q11.22q11.22,272.69K)-Variant of Uncertain Significance	No Pathogenic Variants	Negative	Negative	Spontaneous Abortion
20S10624851	Amniotic fluid	2020-09-15	Fetal	Solo	20S10624851	26	16	Yes	No ultrasonic abnormalities were found.	No Micro-deletion/duplication larger than 100K-NA	No Micro-deletion/duplication larger than 100K-NA	Negative	Negative	Parturition
20S10624852	Amniotic fluid	2020-09-15	Fetal	Solo	20S10624852	24	16	No	No ultrasonic abnormalities were found.	dup(8p23.3p23.2,295.77K)-Variant of Uncertain Significance	No Pathogenic Variants	Negative	Negative	Parturition
20S10624853	Amniotic fluid	2020-09-15	Fetal	Solo	20S10624853	32	21	Yes	No ultrasonic abnormalities were found.	dup(Xq27.1q27.1,115.95K)-Variant of Uncertain Significance	No Pathogenic Variants	Negative	Negative	Parturition
20S10624854	Amniotic fluid	2020-09-15	Fetal	Solo	20S10624854	30	16	No	No ultrasonic abnormalities were found.	dup(14q32.33q32.33,297.67K)-Benign	No Pathogenic Variants	Negative	Negative	Parturition
20B7536387	Cord blood	2020-09-16	Fetal	Solo	20B7536387	24	27	No	Abnormal soft markers: Renal dysplasia	del(9p23p23,398.64K)-Benign|dup(9q34.13q34.13,229.09K)-Variant of Uncertain Significance|dup(20q11.21q11.21,610.96K)-Variant of Uncertain Significance	No Pathogenic Variants	Negative	Negative	Parturition
20S10624857	Amniotic fluid	2020-09-16	Fetal	Solo	20S10624857	31	17	No	Abnormal soft markers: Short femur length	dup(8q11.21q11.21,114.59K)-Likely benign|del(16p13.3p13.3,339.19K)-Variant of Uncertain Significance	No Pathogenic Variants	Negative	Negative	Iatrogenic abortion(Labor Induction)
20S10624858	Amniotic fluid	2020-09-16	Fetal	Solo	20S10624858	42	18	No	Abnormal soft markers: Choroid plexus cyst	dup(6p21.31p21.31,304.36K)-Variant of Uncertain Significance|dup(20q13.13q13.2,322.21K)-Variant of Uncertain Significance	No Pathogenic Variants	Negative	Negative	Parturition
20S10624859	Amniotic fluid	2020-09-16	Fetal	Solo	20S10624859	25	16	Yes	No ultrasonic abnormalities were found.	dup(16p12.2p12.2,336.23K)-Variant of Uncertain Significance	No Pathogenic Variants	Negative	Negative	Parturition(cesarean section)
20S10624860	Amniotic fluid	2020-09-16	Fetal	Solo	20S10624860	33	18	Yes	No ultrasonic abnormalities were found.	dup(7q22.1q22.1,134.16K)-Variant of Uncertain Significance|dup(15q14q14,229.50K)-Variant of Uncertain Significance|dup(21q11.2q11.2,140.75K)-Variant of Uncertain Significance	No Pathogenic Variants	Negative	Negative	Parturition
20S10624861	Amniotic fluid	2020-09-16	Fetal	Solo	20S10624861	32	18	Yes	No ultrasonic abnormalities were found.	dup(2q37.3q37.3,163.76K)-Variant of Uncertain Significance|dup(7q36.2q36.2,183.73K)-Variant of Uncertain Significance	No Pathogenic Variants	Negative	Negative	Parturition
20S10624862	Amniotic fluid	2020-09-16	Fetal	Solo	20S10624862	33	19	No	No ultrasonic abnormalities were found.	dup(10p13p13,171.40K)-Variant of Uncertain Significance|dup(Yq11.222q11.222,1.07M)-Variant of Uncertain Significance	No Pathogenic Variants	Negative	Negative	Parturition
20S10624864	Amniotic fluid	2020-09-16	Fetal	Solo	20S10624864	36	16	Yes	No ultrasonic abnormalities were found.	No Micro-deletion/duplication larger than 100K-NA	No Micro-deletion/duplication larger than 100K-NA	Negative	Negative	Parturition
20S10624865	Amniotic fluid	2020-09-16	Fetal	Solo	20S10624865	33	16	Yes	No ultrasonic abnormalities were found.	dup(12p12.3p12.3,769.32K)-Variant of Uncertain Significance	No Pathogenic Variants	Negative	Negative	Spontaneous Abortion
20B7536401	Cord blood	2020-09-17	Fetal	Solo	20B7536401	24	26	No	Structural abnormality: Fetal malformation (nervous system)	No Micro-deletion/duplication larger than 100K-NA	No Micro-deletion/duplication larger than 100K-NA	Negative	Negative	Iatrogenic abortion(Labor Induction)
20S10624868	Amniotic fluid	2020-09-17	Fetal	Solo	20S10624868	32	18	No	Abnormal soft markers: Echogenic fetal bowel	del(7q31.1q31.1,235.44K)-Variant of Uncertain Significance|del(15q11.2,868.66K)-Pathogenic|dup(22q11.21q11.21,243.51K)-Likely benign	del(15q11.2,868.66K)-Pathogenic	Negative	del(15q11.2,868.66K)-Pathogenic	Iatrogenic abortion(Labor Induction)
20S10624870	Amniotic fluid	2020-09-17	Fetal	Solo	20S10624870	43	19	Yes	No ultrasonic abnormalities were found.	No Micro-deletion/duplication larger than 100K-NA	No Micro-deletion/duplication larger than 100K-NA	Negative	Negative	Parturition
20S10624871	Amniotic fluid	2020-09-17	Fetal	Solo	20S10624871	41	17	Yes	No ultrasonic abnormalities were found.	No Micro-deletion/duplication larger than 100K-NA	No Micro-deletion/duplication larger than 100K-NA	Negative	Negative	Parturition(cesarean section)
20S10624872	Amniotic fluid	2020-09-17	Fetal	Solo	20S10624872	30	16	Yes	No ultrasonic abnormalities were found.	dup(1p31.1p31.1,223.03K)-Variant of Uncertain Significance|dup(11q25q25,127.94K)-Variant of Uncertain Significance	No Pathogenic Variants	Negative	Negative	Parturition
20S10624874	Amniotic fluid	2020-09-17	Fetal	Solo	20S10624874	31	16	Yes	No ultrasonic abnormalities were found.	No Micro-deletion/duplication larger than 100K-NA	No Micro-deletion/duplication larger than 100K-NA	46, XN, inv(9)(p11q13)	46, XN, inv(9)(p11q13)	Parturition
20S10624876	Amniotic fluid	2020-09-17	Fetal	Solo	20S10624876	39	21	No	Abnormal soft markers: Echogenic intracardiac focus	dup(1p31.3p31.3,126.81K)-Variant of Uncertain Significance|T21-Pathogenic|del(22q13.32q13.33,344.58K)-Variant of Uncertain Significance	T21-Pathogenic	47, XN, +21	T21-Pathogenic	Iatrogenic abortion(Labor Induction)
20S10624877	Amniotic fluid	2020-09-17	Fetal	Solo	20S10624877	28	18	Yes	No ultrasonic abnormalities were found.	No Micro-deletion/duplication larger than 100K-NA	No Micro-deletion/duplication larger than 100K-NA	Negative	Negative	Parturition
20B7536414	Cord blood	2020-09-18	Fetal	Solo	20B7536414	32	26	No	Abnormal soft markers: Short femur length	dup(2p16.3p16.3,255.89K)-Variant of Uncertain Significance|dup(6q22.33q22.33,127.09K)-Variant of Uncertain Significance|del(11q14.1q14.1,382.31K)-Variant of Uncertain Significance	No Pathogenic Variants	Negative	Negative	Parturition(cesarean section)
20B7536415	Cord blood	2020-09-18	Fetal	Solo	20B7536415	29	24	Yes	Abnormal soft markers: Short femur length	No Micro-deletion/duplication larger than 100K-NA	No Micro-deletion/duplication larger than 100K-NA	Negative	Negative	Parturition(cesarean section)
20B7536417	Cord blood	2020-09-18	Fetal	Solo	20B7536417	27	23	No	Abnormal soft markers: Renal dysplasia	No Micro-deletion/duplication larger than 100K-NA	No Micro-deletion/duplication larger than 100K-NA	Negative	Negative	Parturition(cesarean section)
20B7536418	Cord blood	2020-09-18	Fetal	Solo	20B7536418	22	31	No	Abnormal soft markers: Hydrops fetalis	del(2q33.3q33.3,109.31K)-Variant of Uncertain Significance|del(13q11q11,136.45K)-Variant of Uncertain Significance|dup(21q11.2q11.2,167.27K)-Benign|del(Yp11.2p11.2,176.85K)-Variant of Uncertain Significance	No Pathogenic Variants	Negative	Negative	Parturition(cesarean section)
20S10624881	Amniotic fluid	2020-09-18	Fetal	Solo	20S10624881	31	16	Yes	No ultrasonic abnormalities were found.	dup(2q32.3q32.3,101.47K)-Variant of Uncertain Significance|dup(Xp22.31p22.31,194.49K)-Variant of Uncertain Significance	No Pathogenic Variants	Negative	Negative	Parturition(cesarean section)
20S10624883	Amniotic fluid	2020-09-18	Fetal	Solo	20S10624883	39	17	Yes	No ultrasonic abnormalities were found.	No Micro-deletion/duplication larger than 100K-NA	No Micro-deletion/duplication larger than 100K-NA	Negative	Negative	Parturition(cesarean section)
20B7536437	Cord blood	2020-09-22	Fetal	Solo	20B7536437	37	25	No	Structural abnormality: Fetal multiple malformations	No Micro-deletion/duplication larger than 100K-NA	No Micro-deletion/duplication larger than 100K-NA	Negative	Negative	Iatrogenic abortion(Labor Induction)
20B7536438	Cord blood	2020-09-22	Fetal	Solo	20B7536438	27	24	No	Structural abnormality: Fetal cardiac abnormalities	No Micro-deletion/duplication larger than 100K-NA	No Micro-deletion/duplication larger than 100K-NA	Negative	Negative	Iatrogenic abortion(Labor Induction)
20B7536439	Cord blood	2020-09-22	Fetal	Solo	20B7536439	29	26	No	Abnormal soft markers: Echogenic fetal bowel	dup(10q23.1q23.1,322.93K)-Variant of Uncertain Significance|del(12q15q15,106.08K)-Variant of Uncertain Significance|del(13q31.1q31.1,104.98K)-Variant of Uncertain Significance|del(15q11.2q11.2,102.79K)-Benign|dup(17q25.3q25.3,152.25K)-Variant of Uncertain Significance	No Pathogenic Variants	Negative	Negative	Iatrogenic abortion(Labor Induction)
20B7536448	Cord blood	2020-09-23	Fetal	Solo	20B7536448	24	25	Yes	Other ultrasound abnormalities	dup(3q26.1q26.1,753.21K)-Variant of Uncertain Significance|dup(7q11.23q11.23,566.14K)-Benign	No Pathogenic Variants	Negative	Negative	Iatrogenic abortion(Labor Induction)
20S10624891	Amniotic fluid	2020-09-23	Fetal	Solo	20S10624891	30	16	Yes	No ultrasonic abnormalities were found.	dup(7q11.23q11.23,531.12K)-Benign	No Pathogenic Variants	45, XN, -22[4]/46, XN[96]	45, XN, -22[4]/46, xn[96]	Parturition(cesarean section)
20S10624892	Amniotic fluid	2020-09-23	Fetal	Solo	20S10624892	29	17	No	Abnormal soft markers: Nasal bone dysplasia	del(7q11.23q11.23,531.12K)-Likely benign	No Pathogenic Variants	Negative	Negative	Parturition
20B7536449	Cord blood	2020-09-24	Fetal	Solo	20B7536449	29	25	No	Abnormal soft markers: Fetal lateral ventricle widened	dup(Xq27.1q27.1,115.95K)-Variant of Uncertain Significance	No Pathogenic Variants	Negative	Negative	Parturition
20S10624896	Amniotic fluid	2020-09-24	Fetal	Solo	20S10624896	27	19	No	No ultrasonic abnormalities were found.	No Micro-deletion/duplication larger than 100K-NA	No Micro-deletion/duplication larger than 100K-NA	Negative	Negative	Iatrogenic abortion(Labor Induction)
20S10624897	Amniotic fluid	2020-09-24	Fetal	Solo	20S10624897	27	18	No	Abnormal soft markers: Echogenic fetal bowel	No Micro-deletion/duplication larger than 100K-NA	No Micro-deletion/duplication larger than 100K-NA	Negative	Negative	Parturition
20S10624898	Amniotic fluid	2020-09-24	Fetal	Solo	20S10624898	32	16	No	Abnormal soft markers: Increased NT	dup(7q35q35,331.05K)-Variant of Uncertain Significance	No Pathogenic Variants	Negative	Negative	Parturition
20S10624901	Amniotic fluid	2020-09-24	Fetal	Solo	20S10624901	35	18	Yes	Abnormal soft markers: Nasal bone dysplasia	dup(2p11.1p11.1,103.68K)-Likely benign|del(9p23p23,143.59K)-Likely benign|dup(Xp11.21p11.21,142.94K)-Variant of Uncertain Significance	No Pathogenic Variants	Negative	Negative	Parturition(cesarean section)
20S10624902	Amniotic fluid	2020-09-24	Fetal	Solo	20S10624902	32	17	Yes	Structural abnormality: Fetal multiple malformations	del(2q37.3q37.3,124.34K)-Variant of Uncertain Significance|dup(7q11.21q11.21,904.29K)-Benign	No Pathogenic Variants	Negative	Negative	Iatrogenic abortion(Labor Induction)
20S10624903	Amniotic fluid	2020-09-25	Fetal	Solo	20S10624903	26	16	No	Abnormal soft markers: Nasal bone dysplasia, Echogenic fetal bowel	del(11q22.3q22.3,163.01K)-Variant of Uncertain Significance|dup(16p13.11p12.3,186.70K)-Likely benign|dup(16p12.3p12.3,471.63K)-Variant of Uncertain Significance|T21-Pathogenic	T21-Pathogenic	47, XN, +21	T21-Pathogenic	Iatrogenic abortion(Labor Induction)
20S10624904	Amniotic fluid	2020-09-25	Fetal	Solo	20S10624904	31	19	Yes	Abnormal soft markers: Echogenic fetal bowel	No Micro-deletion/duplication larger than 100K-NA	No Micro-deletion/duplication larger than 100K-NA	Negative	Negative	Parturition
20S10624905	Amniotic fluid	2020-09-25	Fetal	Solo	20S10624905	27	17	Yes	No ultrasonic abnormalities were found.	dup(2q37.1q37.1,184.66K)-Variant of Uncertain Significance|dup(11p12p12,1.62M)-Variant of Uncertain Significance|dup(15q11.2,868.66K)-Variant of Uncertain Significance	No Pathogenic Variants	Negative	Negative	Parturition
20S10624906	Amniotic fluid	2020-09-25	Fetal	Solo	20S10624906	31	16	No	No ultrasonic abnormalities were found.	del(5q32q32,332.55K)-Variant of Uncertain Significance	No Pathogenic Variants	Negative	Negative	Parturition
20S10624907	Amniotic fluid	2020-09-25	Fetal	Solo	20S10624907	40	17	Yes	Other ultrasound abnormalities	dup(8q11.23q11.23,291.90K)-Variant of Uncertain Significance|T21-Pathogenic	T21-Pathogenic	47, XN, +21	T21-Pathogenic	Parturition
20B7536453	Cord blood	2020-09-25	Fetal	Solo	20B7536453	25	27	No	Structural abnormality: Fetal malformation (nervous system)	dup(1q31.1q31.1,425.53K)-Variant of Uncertain Significance|del(7q36.1q36.3,6.95M)-Pathogenic|dup(16p12.3p12.3,543.66K)-Variant of Uncertain Significance|dup(16p12.3p12.3,138.93K)-Variant of Uncertain Significance	del(7q36.1q36.3,6.95M)-Pathogenic	46, XN, del(7)(q36.1)	del(7q36.1q36.3,6.95M)-Pathogenic	Iatrogenic abortion(Labor Induction)
20B7536473	Cord blood	2020-09-29	Fetal	Solo	20B7536473	28	25	No	Structural abnormality: Fetal cardiac abnormalities	No Micro-deletion/duplication larger than 100K-NA	No Micro-deletion/duplication larger than 100K-NA	Negative	Negative	Iatrogenic abortion(Labor Induction)
20B7536475	Cord blood	2020-09-29	Fetal	Solo	20B7536475	32	24	Yes	Structural abnormality: Fetal malformation (urinary system)	dup(Xq27.2q27.2,324.35K)-Variant of Uncertain Significance	No Pathogenic Variants	Negative	Negative	Iatrogenic abortion(Labor Induction)
20S10624908	Amniotic fluid	2020-09-29	Fetal	Solo	20S10624908	25	19	Yes	No ultrasonic abnormalities were found.	del(Xp21.1p21.1,135.20K)-Pathogenic	del(Xp21.1p21.1,135.20K)-Pathogenic	Negative	del(Xp21.1p21.1,135.20K)-Pathogenic	Parturition
20S10624909	Amniotic fluid	2020-09-29	Fetal	Solo	20S10624909	35	19	Yes	No ultrasonic abnormalities were found.	del(15q11.2q11.2,124.59K)-Variant of Uncertain Significance	No Pathogenic Variants	Negative	Negative	Parturition
20S10624910	Amniotic fluid	2020-09-29	Fetal	Solo	20S10624910	28	17	Yes	Abnormal soft markers: Increased NT	dup(Xp11.23p11.23,263.64K)-Variant of Uncertain Significance	No Pathogenic Variants	Negative	Negative	Parturition
20S10624911	Amniotic fluid	2020-09-29	Fetal	Solo	20S10624911	32	16	Yes	No ultrasonic abnormalities were found.	No Micro-deletion/duplication larger than 100K-NA	No Micro-deletion/duplication larger than 100K-NA	46, XN, t(1:5)(p36.3;q13)	46, XN, t(1:5)(p36.3;q13)	Parturition
20S10624912	Amniotic fluid	2020-09-29	Fetal	Solo	20S10624912	38	16	Yes	No ultrasonic abnormalities were found.	dup(14q11.2q11.2,252.71K)-Benign	No Pathogenic Variants	Negative	Negative	Parturition(cesarean section)
20S10624913	Amniotic fluid	2020-09-29	Fetal	Solo	20S10624913	32	16	Yes	No ultrasonic abnormalities were found.	dup(Yq11.223q11.223,237.98K)-Variant of Uncertain Significance	No Pathogenic Variants	Negative	Negative	Parturition
20S10624914	Amniotic fluid	2020-09-29	Fetal	Solo	20S10624914	39	16	Yes	No ultrasonic abnormalities were found.	dup(Xq28q28,135.02K)-Variant of Uncertain Significance|dup(Yq11.222q11.223,443.38K)-Variant of Uncertain Significance	No Pathogenic Variants	Negative	Negative	Parturition
20S10624916	Amniotic fluid	2020-09-29	Fetal	Solo	20S10624916	33	16	No	Abnormal soft markers: Nasal bone dysplasia	dup(7q11.21q11.21,479.91K)-Variant of Uncertain Significance	No Pathogenic Variants	Negative	Negative	Parturition
20B7536493	Cord blood	2020-09-30	Fetal	Solo	20B7536493	37	24	No	Abnormal soft markers: Fetal lateral ventricle widened	del(10q26.3q26.3,135.56K)-Variant of Uncertain Significance	No Pathogenic Variants	Negative	Negative	Parturition
20S10624917	Amniotic fluid	2020-09-30	Fetal	Solo	20S10624917	26	18	Yes	No ultrasonic abnormalities were found.	dup(4q35.2q35.2,1.07M)-Variant of Uncertain Significance	No Pathogenic Variants	Negative	Negative	Parturition
20S10624918	Amniotic fluid	2020-09-30	Fetal	Solo	20S10624918	36	17	Yes	No ultrasonic abnormalities were found.	No Micro-deletion/duplication larger than 100K-NA	No Micro-deletion/duplication larger than 100K-NA	Negative	Negative	Parturition(cesarean section)
20S10624919	Amniotic fluid	2020-09-30	Fetal	Solo	20S10624919	35	19	Yes	Abnormal soft markers: Choroid plexus cyst	del(9p21.1p21.1,251.23K)-Variant of Uncertain Significance|dup(10p11.21p11.21,263.93K)-Variant of Uncertain Significance|del(17p11.2p11.2,244.20K)-Variant of Uncertain Significance|del(22q11.21q11.21,121.38K)-Variant of Uncertain Significance	No Pathogenic Variants	47, XXX[5]/46, XX[96]	47, XXX[5]/46, XX[96]	Parturition
20S10624921	Amniotic fluid	2020-09-30	Fetal	Solo	20S10624921	32	19	Yes	No ultrasonic abnormalities were found.	del(16q23.2q23.2,101.21K)-Variant of Uncertain Significance	No Pathogenic Variants	Negative	Negative	Parturition
20S10624922	Amniotic fluid	2020-09-30	Fetal	Solo	20S10624922	27	16	No	No ultrasonic abnormalities were found.	No Micro-deletion/duplication larger than 100K-NA	No Micro-deletion/duplication larger than 100K-NA	Negative	Negative	Parturition
20S10624923	Amniotic fluid	2020-09-30	Fetal	Solo	20S10624923	38	16	Yes	Abnormal soft markers: Increased NT	dup(4q31.1q31.1,754.66K)-Variant of Uncertain Significance	No Pathogenic Variants	Negative	Negative	Parturition
20S10624924	Amniotic fluid	2020-09-30	Fetal	Solo	20S10624924	23	17	No	No ultrasonic abnormalities were found.	dup(5q35.2q35.2,193.51K)-Likely benign	No Pathogenic Variants	Negative	Negative	Parturition
20B7536516	Cord blood	2020-10-10	Fetal	Solo	20B7536516	29	25	Yes	Structural abnormality: Fetal multiple malformations	dup(1p13.3p13.3,154.39K)-Likely benign|dup(11p15.4p15.4,126.96K)-Benign	No Pathogenic Variants	Negative	Negative	Iatrogenic abortion(Labor Induction)
20S10624930	Amniotic fluid	2020-10-09	Fetal	Solo	20S10624930	36	18	Yes	No ultrasonic abnormalities were found.	No Micro-deletion/duplication larger than 100K-NA	No Micro-deletion/duplication larger than 100K-NA	Negative	Negative	Parturition
20S10624931	Amniotic fluid	2020-10-09	Fetal	Solo	20S10624931	32	37	Yes	No ultrasonic abnormalities were found.	No Micro-deletion/duplication larger than 100K-NA	No Micro-deletion/duplication larger than 100K-NA	Negative	Negative	Parturition
20S10624932	Amniotic fluid	2020-10-09	Fetal	Solo	20S10624932	29	19	No	No ultrasonic abnormalities were found.	No Micro-deletion/duplication larger than 100K-NA	No Micro-deletion/duplication larger than 100K-NA	Negative	Negative	Parturition
20S10624933	Amniotic fluid	2020-10-09	Fetal	Solo	20S10624933	36	21	Yes	Structural abnormality: Fetal cardiac abnormalities	del(3p26.2p26.1,249.36K)-Likely benign|del(4q28.3q28.3,107.72K)-Variant of Uncertain Significance	No Pathogenic Variants	Negative	Negative	Parturition
20S10624934	Amniotic fluid	2020-10-09	Fetal	Solo	20S10624934	35	19	Yes	No ultrasonic abnormalities were found.	del(11q22.3q22.3,158.01K)-Variant of Uncertain Significance	No Pathogenic Variants	Negative	Negative	Parturition
20S10624935	Amniotic fluid	2020-10-09	Fetal	Solo	20S10624935	36	17	Yes	No ultrasonic abnormalities were found.	del(11q22.3q22.3,158.01K)-Variant of Uncertain Significance	No Pathogenic Variants	Negative	Negative	Parturition
20S10624936	Amniotic fluid	2020-10-09	Fetal	Solo	20S10624936	32	17	Yes	Abnormal soft markers: Choroid plexus cyst	No Micro-deletion/duplication larger than 100K-NA	No Micro-deletion/duplication larger than 100K-NA	Negative	Negative	Parturition
20S10624937	Amniotic fluid	2020-10-09	Fetal	Solo	20S10624937	31	17	No	No ultrasonic abnormalities were found.	del(4q31.21q31.21,116.67K)-Benign|dup(7q36.2q36.2,193.50K)-Variant of Uncertain Significance|dup(16p13.11p13.11,313.22K)-Variant of Uncertain Significance|dup(16p12.3p12.3,479.71K)-Variant of Uncertain Significance	No Pathogenic Variants	Negative	Negative	Parturition
20S10624938	Amniotic fluid	2020-10-09	Fetal	Solo	20S10624938	28	16	Yes	Abnormal soft markers: Choroid plexus cyst	dup(5q21.1q21.1,103.55K)-Likely benign|dup(7q11.21q11.21,513.99K)-Variant of Uncertain Significance|dup(Yq11.222q11.222,587.75K)-Variant of Uncertain Significance	No Pathogenic Variants	Negative	Negative	Parturition
20S10624941	Chorionic villus	2020-10-09	Fetal	Solo	20S10624941	26	13	Yes	No ultrasonic abnormalities were found.	No Micro-deletion/duplication larger than 100K-NA	No Micro-deletion/duplication larger than 100K-NA	46, XN, inv(9)(p11q13);	46, XN, inv(9)(p11q13);	Parturition
20S10624943	Amniotic fluid	2020-10-10	Fetal	Solo	20S10624943	31	18	Yes	No ultrasonic abnormalities were found.	del(2p11.2p11.2,483.39K)-Variant of Uncertain Significance|dup(11p13p13,233.76K)-Variant of Uncertain Significance|dup(Xq26.3q26.3,205.89K)-Variant of Uncertain Significance	No Pathogenic Variants	Negative	Negative	Parturition
20S10624944	Amniotic fluid	2020-10-10	Fetal	Solo	20S10624944	30	18	No	No ultrasonic abnormalities were found.	del(7q31.1q31.1,345.29K)-Variant of Uncertain Significance	No Pathogenic Variants	Negative	Negative	Parturition
20S10624945	Amniotic fluid	2020-10-10	Fetal	Solo	20S10624945	30	19	No	No ultrasonic abnormalities were found.	No Micro-deletion/duplication larger than 100K-NA	No Micro-deletion/duplication larger than 100K-NA	Negative	Negative	Parturition
20S10624946	Amniotic fluid	2020-10-10	Fetal	Solo	20S10624946	39	16	Yes	No ultrasonic abnormalities were found.	No Micro-deletion/duplication larger than 100K-NA	No Micro-deletion/duplication larger than 100K-NA	Negative	Negative	Parturition(cesarean section)
20S10624947	Amniotic fluid	2020-10-10	Fetal	Solo	20S10624947	32	19	Yes	Abnormal soft markers: Choroid plexus cyst	del(4q28.1q28.1,136.55K)-Variant of Uncertain Significance|dup(5q23.3q23.3,817.81K)-Variant of Uncertain Significance	No Pathogenic Variants	Negative	Negative	Parturition
20S10624948	Amniotic fluid	2020-10-10	Fetal	Solo	20S10624948	32	21	Yes	No ultrasonic abnormalities were found.	No Micro-deletion/duplication larger than 100K-NA	No Micro-deletion/duplication larger than 100K-NA	Negative	Negative	Parturition
20S10624949	Amniotic fluid	2020-10-10	Fetal	Solo	20S10624949	31	17	No	No ultrasonic abnormalities were found.	No Micro-deletion/duplication larger than 100K-NA	No Micro-deletion/duplication larger than 100K-NA	Negative	Negative	Parturition
20S10624950	Amniotic fluid	2020-10-10	Fetal	Solo	20S10624950	41	17	No	No ultrasonic abnormalities were found.	No Micro-deletion/duplication larger than 100K-NA	No Micro-deletion/duplication larger than 100K-NA	Negative	Negative	Parturition(cesarean section)
20S10624952	Chorionic villus	2020-10-10	Fetal	Solo	20S10624952	30	13	Yes	Structural abnormality: Fetal malformation (nervous system)	del(9q31.1q31.1,198.21K)-Variant of Uncertain Significance	No Pathogenic Variants	Negative	Negative	Iatrogenic abortion(Medical Abortion)
20B7536544	Cord blood	2020-10-13	Fetal	Solo	20B7536544	30	26	No	Structural abnormality: Fetal malformation (nervous system)	dup(9q31.1q31.1,352.56K)-Variant of Uncertain Significance|dup(22q11.23q11.23,117.98K)-Variant of Uncertain Significance	No Pathogenic Variants	Negative	Negative	Iatrogenic abortion(Labor Induction)
20S10624956	Amniotic fluid	2020-10-13	Fetal	Solo	20S10624956	30	17	No	No ultrasonic abnormalities were found.	dup(6q27q27,187.51K)-Benign|del(Xp11.23p11.23,111.55K)-Variant of Uncertain Significance	No Pathogenic Variants	Negative	Negative	Parturition
20S10624957	Amniotic fluid	2020-10-13	Fetal	Solo	20S10624957	34	19	No	No ultrasonic abnormalities were found.	No Micro-deletion/duplication larger than 100K-NA	No Micro-deletion/duplication larger than 100K-NA	Negative	Negative	Parturition
20S10624958	Amniotic fluid	2020-10-13	Fetal	Solo	20S10624958	34	16	No	No ultrasonic abnormalities were found.	del(7q11.23q11.23,490.01K)-Likely benign	No Pathogenic Variants	45, XN, rob(13;14)(q10;q10)pat	45, XN, rob(13;14)(q10;q10)pat	Parturition
20S10624959	Amniotic fluid	2020-10-13	Fetal	Solo	20S10624959	33	16	No	No ultrasonic abnormalities were found.	dup(7q11.21q11.21,251.02K)-Variant of Uncertain Significance|dup(8q11.21q11.21,114.59K)-Likely benign|dup(Xq21.1q21.1,137.17K)-Variant of Uncertain Significance	No Pathogenic Variants	Negative	Negative	Parturition
20S10624960	Amniotic fluid	2020-10-13	Fetal	Solo	20S10624960	30	17	No	No ultrasonic abnormalities were found.	del(6q24.1q24.1,116.44K)-Variant of Uncertain Significance	No Pathogenic Variants	Negative	Negative	Parturition
20S10624961	Amniotic fluid	2020-10-13	Fetal	Solo	20S10624961	23	17	No	Abnormal soft markers: Increased NT	No Micro-deletion/duplication larger than 100K-NA	No Micro-deletion/duplication larger than 100K-NA	Negative	Negative	Parturition
20S10624964	Amniotic fluid	2020-10-13	Fetal	Solo	20S10624964	34	16	Yes	No ultrasonic abnormalities were found.	del(7q11.21q11.21,561.56K)-Likely benign	No Pathogenic Variants	Negative	Negative	Parturition(cesarean section)
20S10624965	Amniotic fluid	2020-10-13	Fetal	Solo	20S10624965	38	17	No	No ultrasonic abnormalities were found.	dup(7p14.1p14.1,127.90K)-Variant of Uncertain Significance	No Pathogenic Variants	Negative	Negative	Parturition
20S10624966	Amniotic fluid	2020-10-13	Fetal	Solo	20S10624966	32	17	No	Abnormal soft markers: Increased NT	dup(Xq26.3q26.3,243.70K)-Variant of Uncertain Significance	No Pathogenic Variants	Negative	Negative	Parturition
20S10624967	Amniotic fluid	2020-10-13	Fetal	Solo	20S10624967	27	17	Yes	No ultrasonic abnormalities were found.	No Micro-deletion/duplication larger than 100K-NA	No Micro-deletion/duplication larger than 100K-NA	Negative	Negative	Parturition
20S10624968	Amniotic fluid	2020-10-13	Fetal	Solo	20S10624968	38	17	Yes	Abnormal soft markers: Increased NT (3.7mm)	del(8p23.1p23.1,145.15K)-Variant of Uncertain Significance|dup(Xq11.1q11.1,631.86K)-Variant of Uncertain Significance	No Pathogenic Variants	46, XN, inv(9)(p11q13)	46, XN, inv(9)(p11q13)	Iatrogenic abortion(Labor Induction)
20S10624972	Amniotic fluid	2020-10-14	Fetal	Solo	20S10624972	34	20	No	No ultrasonic abnormalities were found.	No Micro-deletion/duplication larger than 100K-NA	No Micro-deletion/duplication larger than 100K-NA	Negative	Negative	Parturition
20S10624973	Amniotic fluid	2020-10-14	Fetal	Solo	20S10624973	28	16	Yes	Abnormal soft markers: Choroid plexus cyst	del(2q35q35,104.44K)-Variant of Uncertain Significance|dup(5q23.3q23.3,433.92K)-Variant of Uncertain Significance	No Pathogenic Variants	Negative	Negative	Parturition
20S10624975	Amniotic fluid	2020-10-14	Fetal	Solo	20S10624975	29	20	Yes	Abnormal soft markers: Increased NT	No Micro-deletion/duplication larger than 100K-NA	No Micro-deletion/duplication larger than 100K-NA	Negative	Negative	Parturition
20S10624977	Amniotic fluid	2020-10-14	Fetal	Solo	20S10624977	33	18	Yes	No ultrasonic abnormalities were found.	dup(16p12.3p12.3,150.90K)-Variant of Uncertain Significance	No Pathogenic Variants	Negative	Negative	Parturition
20S10624978	Amniotic fluid	2020-10-14	Fetal	Solo	20S10624978	41	18	Yes	No ultrasonic abnormalities were found.	No Micro-deletion/duplication larger than 100K-NA	No Micro-deletion/duplication larger than 100K-NA	Negative	Negative	Parturition
20S10624979	Amniotic fluid	2020-10-14	Fetal	Solo	20S10624979	26	18	Yes	No ultrasonic abnormalities were found.	No Micro-deletion/duplication larger than 100K-NA	No Micro-deletion/duplication larger than 100K-NA	Negative	Negative	Parturition
20S10624980	Amniotic fluid	2020-10-14	Fetal	Solo	20S10624980	23	20	Yes	No ultrasonic abnormalities were found.	No Micro-deletion/duplication larger than 100K-NA	No Micro-deletion/duplication larger than 100K-NA	Negative	Negative	Parturition
20S10624981	Amniotic fluid	2020-10-14	Fetal	Solo	20S10624981	36	18	No	No ultrasonic abnormalities were found.	No Micro-deletion/duplication larger than 100K-NA	No Micro-deletion/duplication larger than 100K-NA	Negative	Negative	Parturition
20B7536556	Cord blood	2020-10-15	Fetal	Solo	20B7536556	31	24	No	Other ultrasound abnormalities: FGR	No Micro-deletion/duplication larger than 100K-NA	No Micro-deletion/duplication larger than 100K-NA	Negative	Negative	Parturition
20S10624982	Chorionic villus	2020-10-15	Fetal	Solo	20S10624982	30	13	Yes	Structural abnormality and abnormal soft markers: Fetal multiple malformations, Hydrops fetalis	dup(2q33.3q33.3,275.20K)-Variant of Uncertain Significance|T18-Pathogenic	T18-Pathogenic	47, XN, +18	T18-Pathogenic	Iatrogenic abortion(Medical Abortion)
20S10624983	Amniotic fluid	2020-10-15	Fetal	Solo	20S10624983	35	17	No	No ultrasonic abnormalities were found.	No Micro-deletion/duplication larger than 100K-NA	No Micro-deletion/duplication larger than 100K-NA	Negative	Negative	Parturition
20S10624985	Amniotic fluid	2020-10-15	Fetal	Solo	20S10624985	26	18	No	No ultrasonic abnormalities were found.	No Micro-deletion/duplication larger than 100K-NA	No Micro-deletion/duplication larger than 100K-NA	Negative	Negative	Parturition
20S10624988	Amniotic fluid	2020-10-15	Fetal	Solo	20S10624988	30	16	Yes	No ultrasonic abnormalities were found.	dup(1q43q43,210.40K)-Variant of Uncertain Significance|dup(19p13.3p13.3,265.68K)-Variant of Uncertain Significance	No Pathogenic Variants	Negative	Negative	Parturition(cesarean section)
20S10624989	Amniotic fluid	2020-10-15	Fetal	Solo	20S10624989	30	17	Yes	No ultrasonic abnormalities were found.	del(11q25q25,130.83K)-Variant of Uncertain Significance	No Pathogenic Variants	Negative	Negative	Parturition
20B7536579	Cord blood	2020-10-16	Fetal	Solo	20B7536579	27	24	No	Abnormal soft markers: Choroid plexus cyst	del(1q31.2q31.2,145.37K)-Variant of Uncertain Significance|dup(12q14.2q14.2,202.13K)-Benign	No Pathogenic Variants	46, XN.inv(9)(p12q13)	46, XN.inv(9)(p12q13)	Parturition
20B7536582	Cord blood	2020-10-16	Fetal	Solo	20B7536582	29	24	No	Structural abnormality: Fetal malformation (neural tube defects)	dup(13q11q11,354.63K)-Variant of Uncertain Significance|dup(16p12.2p12.2,420.88K)-Variant of Uncertain Significance|dup(18p11.32p11.32,524.79K)-Variant of Uncertain Significance	No Pathogenic Variants	Negative	Negative	Iatrogenic abortion(Labor Induction)
20S10624992	Amniotic fluid	2020-10-16	Fetal	Solo	20S10624992	29	16	No	Abnormal soft markers: Increased NT	No Micro-deletion/duplication larger than 100K-NA	No Micro-deletion/duplication larger than 100K-NA	Negative	Negative	Parturition
20S10624993	Amniotic fluid	2020-10-16	Fetal	Solo	20S10624993	25	17	No	No ultrasonic abnormalities were found.	dup(13q12.11q12.11,438.06K)-Variant of Uncertain Significance|dup(Yp11.2p11.2,108.50K)-Variant of Uncertain Significance	No Pathogenic Variants	Negative	Negative	Parturition(cesarean section)
20S10624997	Amniotic fluid	2020-10-16	Fetal	Solo	20S10624997	25	21	No	No ultrasonic abnormalities were found.	No Micro-deletion/duplication larger than 100K-NA	No Micro-deletion/duplication larger than 100K-NA	Negative	Negative	Parturition
20S10624999	Amniotic fluid	2020-10-16	Fetal	Solo	20S10624999	34	17	No	Structural abnormality: Fetal cardiac abnormalities	dup(3p26.3p26.3,351.53K)-Variant of Uncertain Significance|dup(4q22.1q22.1,1.44M)-Variant of Uncertain Significance|del(15q11.2q11.2,352.25K)-Benign|dup(Yp11.2p11.2,872.71K)-Variant of Uncertain Significance	No Pathogenic Variants	Negative	Negative	Parturition(cesarean section)
20S10625000	Amniotic fluid	2020-10-16	Fetal	Solo	20S10625000	36	17	Yes	No ultrasonic abnormalities were found.	No Micro-deletion/duplication larger than 100K-NA	No Micro-deletion/duplication larger than 100K-NA	Negative	Negative	Parturition
20S10625001	Amniotic fluid	2020-10-16	Fetal	Solo	20S10625001	29	16	Yes	No ultrasonic abnormalities were found.	del(17q22q22,223.55K)-Variant of Uncertain Significance|dup(19p12p11,186.51K)-Variant of Uncertain Significance	No Pathogenic Variants	Negative	Negative	Parturition
20S10625002	Amniotic fluid	2020-10-16	Fetal	Solo	20S10625002	31	19	No	No ultrasonic abnormalities were found.	No Micro-deletion/duplication larger than 100K-NA	No Micro-deletion/duplication larger than 100K-NA	Negative	Negative	Parturition(cesarean section)
20B7536596	Cord blood	2020-10-20	Fetal	Solo	20B7536596	28	25	No	Other ultrasound abnormalities: FGR	dup(8q11.21q11.21,114.59K)-Likely benign	No Pathogenic Variants	Negative	Negative	Iatrogenic abortion(Labor Induction)
20S10625003	Amniotic fluid	2020-10-20	Fetal	Solo	20S10625003	31	18	No	No ultrasonic abnormalities were found.	del(9p23p23,230.10K)-Benign	No Pathogenic Variants	Negative	Negative	Parturition(cesarean section)
20S10625006	Amniotic fluid	2020-10-20	Fetal	Solo	20S10625006	34	16	Yes	No ultrasonic abnormalities were found.	dup(9q22.33q22.33,336.23K)-Variant of Uncertain Significance|XYY-Pathogenic	XYY-Pathogenic	47, XXX	XYY-Pathogenic	Iatrogenic abortion(Labor Induction)
20S10625007	Amniotic fluid	2020-10-20	Fetal	Solo	20S10625007	30	16	Yes	No ultrasonic abnormalities were found.	del(8p23.2p23.2,184.31K)-Likely benign	No Pathogenic Variants	Negative	Negative	Parturition
20S10625008	Amniotic fluid	2020-10-20	Fetal	Solo	20S10625008	27	16	Yes	No ultrasonic abnormalities were found.	No Micro-deletion/duplication larger than 100K-NA	No Micro-deletion/duplication larger than 100K-NA	Negative	Negative	Parturition
20S10625009	Amniotic fluid	2020-10-20	Fetal	Solo	20S10625009	30	17	Yes	No ultrasonic abnormalities were found.	del(2p16.3p16.3,152.93K)-Variant of Uncertain Significance	No Pathogenic Variants	Negative	Negative	Parturition
20S10625010	Amniotic fluid	2020-10-20	Fetal	Solo	20S10625010	25	18	No	Abnormal soft markers: Increased NT	dup(22q11.21q11.21,135.59K)-Benign	No Pathogenic Variants	Negative	Negative	Parturition
20S10625011	Amniotic fluid	2020-10-20	Fetal	Solo	20S10625011	39	17	No	Other ultrasound abnormalities	dup(16p13.11p13.11,241.41K)-Variant of Uncertain Significance|del(22q11.21q11.21,127.77K)-Variant of Uncertain Significance	No Pathogenic Variants	Negative	Negative	Parturition
20S10625012	Amniotic fluid	2020-10-20	Fetal	Solo	20S10625012	44	16	Yes	No ultrasonic abnormalities were found.	No Micro-deletion/duplication larger than 100K-NA	No Micro-deletion/duplication larger than 100K-NA	Negative	Negative	Parturition(cesarean section)
20B10625168	Cord blood	2020-10-21	Fetal	Solo	20B10625168	25	24	No	Abnormal soft markers: Nasal bone dysplasia	del(5p14.1p14.1,118.19K)-Variant of Uncertain Significance|dup(10q22.2q22.2,100.23K)-Variant of Uncertain Significance|T21-Pathogenic	T21-Pathogenic	47, XN, +21	T21-Pathogenic	Iatrogenic abortion(Labor Induction)
20S10625014	Amniotic fluid	2020-10-21	Fetal	Solo	20S10625014	30	16	No	No ultrasonic abnormalities were found.	No Micro-deletion/duplication larger than 100K-NA	No Micro-deletion/duplication larger than 100K-NA	Negative	Negative	Parturition
20S10625015	Amniotic fluid	2020-10-21	Fetal	Solo	20S10625015	33	16	No	No ultrasonic abnormalities were found.	dup(1q24.2q24.2,527.91K)-Variant of Uncertain Significance|del(16q23.1q23.1,193.84K)-Variant of Uncertain Significance	No Pathogenic Variants	Negative	Negative	Parturition(cesarean section)
20S10625016	Amniotic fluid	2020-10-21	Fetal	Solo	20S10625016	37	19	Yes	Abnormal soft markers: Choroid plexus cyst	No Micro-deletion/duplication larger than 100K-NA	No Micro-deletion/duplication larger than 100K-NA	Negative	Negative	Parturition(cesarean section)
20S10625017	Amniotic fluid	2020-10-21	Fetal	Solo	20S10625017	39	17	Yes	No ultrasonic abnormalities were found.	dup(20p12.1p12.1,333.63K)-Variant of Uncertain Significance|dup(Yp11.2p11.2,211.69K)-Variant of Uncertain Significance	No Pathogenic Variants	Negative	Negative	Parturition
20S10625019	Amniotic fluid	2020-10-21	Fetal	Solo	20S10625019	27	16	Yes	No ultrasonic abnormalities were found.	dup(7q11.23q11.23,502.62K)-Benign	No Pathogenic Variants	Negative	Negative	Parturition
20S10625020	Amniotic fluid	2020-10-21	Fetal	Solo	20S10625020	25	17	No	No ultrasonic abnormalities were found.	dup(2p25.3p25.3,181.60K)-Variant of Uncertain Significance|del(7q31.1q31.1,153.90K)-Variant of Uncertain Significance|dup(11p11.12p11.12,793.81K)-Variant of Uncertain Significance|dup(Xq26.1q26.2,662.38K)-Variant of Uncertain Significance	No Pathogenic Variants	Negative	Negative	Parturition
20S10625025	Amniotic fluid	2020-10-22	Fetal	Solo	20S10625025	19	18	Yes	No ultrasonic abnormalities were found.	dup(4q35.1q35.1,636.75K)-Variant of Uncertain Significance|dup(11p15.1p15.1,320.94K)-Variant of Uncertain Significance	No Pathogenic Variants	Negative	Negative	Parturition
20S10625026	Amniotic fluid	2020-10-22	Fetal	Solo	20S10625026	26	20	Yes	No ultrasonic abnormalities were found.	del(2p16.1p16.1,165.89K)-Variant of Uncertain Significance|dup(22q11.21q11.21,380.32K)-Likely benign	No Pathogenic Variants	Negative	Negative	Parturition
20B10625193	Cord blood	2020-10-23	Fetal	Solo	20B10625193	39	22	No	Structural abnormality: Fetal cardiac abnormalities	del(7q11.23q11.23,140.78K)-Variant of Uncertain Significance	No Pathogenic Variants	Negative	Negative	Parturition
20S10625027	Amniotic fluid	2020-10-23	Fetal	Solo	20S10625027	25	17	No	Abnormal soft markers: Pleural effusion	No Micro-deletion/duplication larger than 100K-NA	No Micro-deletion/duplication larger than 100K-NA	Negative	Negative	Parturition(cesarean section)
20S10625028	Amniotic fluid	2020-10-23	Fetal	Solo	20S10625028	31	20	No	No ultrasonic abnormalities were found.	del(15q11.2q11.2,103.79K)-Benign|del(15q14q14,142.92K)-Likely benign|dup(19p13.12p13.12,128.30K)-Variant of Uncertain Significance	No Pathogenic Variants	Negative	Negative	Parturition
20S10625031	Amniotic fluid	2020-10-23	Fetal	Solo	20S10625031	32	19	Yes	No ultrasonic abnormalities were found.	No Micro-deletion/duplication larger than 100K-NA	No Micro-deletion/duplication larger than 100K-NA	Negative	Negative	Parturition
20S10625034	Amniotic fluid	2020-10-23	Fetal	Solo	20S10625034	35	18	No	No ultrasonic abnormalities were found.	dup(Xp22.31p22.31,134.80K)-Variant of Uncertain Significance	No Pathogenic Variants	Negative	Negative	Parturition
20S10625036	Amniotic fluid	2020-10-23	Fetal	Solo	20S10625036	35	18	Yes	No ultrasonic abnormalities were found.	dup(17p13.2p13.2,172.49K)-Variant of Uncertain Significance	No Pathogenic Variants	Negative	Negative	Parturition(cesarean section)
20S10625037	Amniotic fluid	2020-10-23	Fetal	Solo	20S10625037	28	17	No	No ultrasonic abnormalities were found.	dup(1q44q44,701.87K)-Variant of Uncertain Significance	No Pathogenic Variants	Negative	Negative	Parturition
20S10625038	Amniotic fluid	2020-10-23	Fetal	Solo	20S10625038	22	16	Yes	No ultrasonic abnormalities were found.	No Micro-deletion/duplication larger than 100K-NA	No Micro-deletion/duplication larger than 100K-NA	Negative	Negative	Parturition
20S10625039	Amniotic fluid	2020-10-27	Fetal	Solo	20S10625039	39	21	Yes	No ultrasonic abnormalities were found.	dup(3p24.3p24.3,1.06M)-Variant of Uncertain Significance|del(8p23.1p23.1,138.98K)-Likely benign|del(9p24.2p24.1,283.90K)-Variant of Uncertain Significance	No Pathogenic Variants	Negative	Negative	Parturition(cesarean section)
20S10625042	Amniotic fluid	2020-10-27	Fetal	Solo	20S10625042	30	18	Yes	No ultrasonic abnormalities were found.	dup(19p12p12,254.37K)-Variant of Uncertain Significance	No Pathogenic Variants	Negative	Negative	Parturition
20S10625044	Amniotic fluid	2020-10-27	Fetal	Solo	20S10625044	26	16	Yes	Abnormal soft markers: Increased NT	No Micro-deletion/duplication larger than 100K-NA	No Micro-deletion/duplication larger than 100K-NA	Negative	Negative	Parturition
20S10625045	Amniotic fluid	2020-10-27	Fetal	Solo	20S10625045	31	18	Yes	No ultrasonic abnormalities were found.	del(9p23p23,235.41K)-Benign	No Pathogenic Variants	Negative	Negative	Parturition
20S10625046	Amniotic fluid	2020-10-27	Fetal	Solo	20S10625046	30	17	No	No ultrasonic abnormalities were found.	No Micro-deletion/duplication larger than 100K-NA	No Micro-deletion/duplication larger than 100K-NA	Negative	Negative	Parturition(cesarean section)
20S10625047	Amniotic fluid	2020-10-27	Fetal	Solo	20S10625047	33	16	Yes	Abnormal soft markers: Increased NT	dup(2q22.1q22.1,132.39K)-Variant of Uncertain Significance|del(3p26.1p26.1,114.61K)-Benign|dup(9p24.1p23,524.11K)-Variant of Uncertain Significance	No Pathogenic Variants	Negative	Negative	Parturition
20S10625049	Chorionic villus	2020-10-28	Fetal	Solo	20S10625049	23	13	Yes	Abnormal soft markers: Increased NT (3.5mm)	dup(1q43q43,392.95K)-Variant of Uncertain Significance|del(7q11.23q11.23,457.43K)-Likely benign|dup(11q24.1q24.1,161.39K)-Variant of Uncertain Significance	No Pathogenic Variants	Negative	Negative	Iatrogenic abortion(Labor Induction)
20S10625052	Amniotic fluid	2020-10-28	Fetal	Solo	20S10625052	38	16	Yes	No ultrasonic abnormalities were found.	No Micro-deletion/duplication larger than 100K-NA	No Micro-deletion/duplication larger than 100K-NA	Negative	Negative	Parturition
20S10625053	Amniotic fluid	2020-10-28	Fetal	Solo	20S10625053	37	18	Yes	No ultrasonic abnormalities were found.	del(15q13.2q13.2,200.68K)-Likely benign|dup(15q13.3q13.3,474.06K)-Likely benign	No Pathogenic Variants	Negative	Negative	Parturition(cesarean section)
20S10625055	Amniotic fluid	2020-10-28	Fetal	Solo	20S10625055	41	16	Yes	No ultrasonic abnormalities were found.	dup(16p13.11p13.11,396.17K)-Variant of Uncertain Significance|dup(16p12.3p12.3,498.10K)-Variant of Uncertain Significance	No Pathogenic Variants	Negative	Negative	Parturition(cesarean section)
20S10625056	Amniotic fluid	2020-10-28	Fetal	Solo	20S10625056	29	20	No	No ultrasonic abnormalities were found.	del(6q16.1q16.1,137.92K)-Benign|del(7q11.22q11.23,318.52K)-Variant of Uncertain Significance|del(9p23p23,125.40K)-Benign	No Pathogenic Variants	Negative	Negative	Parturition
20S10625057	Amniotic fluid	2020-10-28	Fetal	Solo	20S10625057	33	17	No	No ultrasonic abnormalities were found.	dup(7q11.23q11.23,542.84K)-Benign	No Pathogenic Variants	Negative	Negative	Parturition
20S10625058	Amniotic fluid	2020-10-28	Fetal	Solo	20S10625058	28	20	No	Abnormal soft markers: Renal dysplasia	dup(22q11.22q11.22,272.69K)-Variant of Uncertain Significance	No Pathogenic Variants	Negative	Negative	Parturition
20B10625227	Cord blood	2020-10-29	Fetal	Solo	20B10625227	32	23	No	Structural abnormality: Strephenopodia	dup(7q36.2q36.2,155.12K)-Variant of Uncertain Significance|dup(16q22.1q22.1,204.47K)-Variant of Uncertain Significance	No Pathogenic Variants	Negative	Negative	Parturition
20S10625061	Amniotic fluid	2020-10-29	Fetal	Solo	20S10625061	31	19	Yes	No ultrasonic abnormalities were found.	No Micro-deletion/duplication larger than 100K-NA	No Micro-deletion/duplication larger than 100K-NA	Negative	Negative	Parturition
20S10625063	Amniotic fluid	2020-10-29	Fetal	Solo	20S10625063	37	19	No	No ultrasonic abnormalities were found.	No Micro-deletion/duplication larger than 100K-NA	No Micro-deletion/duplication larger than 100K-NA	Negative	Negative	Parturition(cesarean section)
20B10625231	Cord blood	2020-10-30	Fetal	Solo	20B10625231	35	25	No	Abnormal soft markers: Echogenic intracardiac focus	dup(11p12p12,124.14K)-Variant of Uncertain Significance|dup(20p11.23p11.23,292.58K)-Variant of Uncertain Significance	No Pathogenic Variants	Negative	Negative	Spontaneous Abortion
20S10625067	Amniotic fluid	2020-10-30	Fetal	Solo	20S10625067	27	16	No	Abnormal soft markers: Echogenic intracardiac focus	del(9p23p23,131.98K)-Benign|dup(15q11.2q11.2,102.84K)-Benign	No Pathogenic Variants	Negative	Negative	Parturition
20S10625069	Amniotic fluid	2020-10-30	Fetal	Solo	20S10625069	31	21	Yes	No ultrasonic abnormalities were found.	dup(1q31.2q31.2,159.58K)-Variant of Uncertain Significance	No Pathogenic Variants	46, XN, inv(9)(p11q13)	46, XN, inv(9)(p11q13)	Parturition
20S10625070	Amniotic fluid	2020-10-30	Fetal	Solo	20S10625070	35	18	No	No ultrasonic abnormalities were found.	del(7q11.21q11.21,430.16K)-Likely benign	No Pathogenic Variants	Negative	Negative	Parturition
20S10625071	Amniotic fluid	2020-10-30	Fetal	Solo	20S10625071	37	17	No	No ultrasonic abnormalities were found.	del(7q11.21q11.21,513.99K)-Likely benign|dup(19q11q11,146.55K)-Likely benign	No Pathogenic Variants	Negative	Negative	Parturition
20S10625074	Amniotic fluid	2020-10-30	Fetal	Solo	20S10625074	30	18	No	No ultrasonic abnormalities were found.	No Micro-deletion/duplication larger than 100K-NA	No Micro-deletion/duplication larger than 100K-NA	Negative	Negative	Parturition
20B10625240	Cord blood	2020-11-03	Fetal	Solo	20B10625240	32	21	No	Structural abnormality: Fetal cardiac abnormalities	del(5p15.1p15.1,108.01K)-Variant of Uncertain Significance|dup(11p11.12p11.12,168.13K)-Variant of Uncertain Significance|dup(16p13.11p13.11,1.38M)-Variant of Uncertain Significance	No Pathogenic Variants	Negative	Negative	Iatrogenic abortion(Labor Induction)
20B10625241	Cord blood	2020-11-03	Fetal	Solo	20B10625241	30	25	No	Structural abnormality: Fetal cardiac abnormalities	No Micro-deletion/duplication larger than 100K-NA	No Micro-deletion/duplication larger than 100K-NA	Negative	Negative	Iatrogenic abortion(Labor Induction)
20S10625077	Amniotic fluid	2020-11-03	Fetal	Solo	20S10625077	35	16	No	No ultrasonic abnormalities were found.	dup(10q26.3q26.3,102.11K)-Variant of Uncertain Significance|dup(Xp22.2p22.2,313.98K)-Variant of Uncertain Significance	No Pathogenic Variants	Negative	Negative	Parturition
20S10625079	Amniotic fluid	2020-11-03	Fetal	Solo	20S10625079	33	20	No	No ultrasonic abnormalities were found.	dup(8q13.3q13.3,252.75K)-Variant of Uncertain Significance	No Pathogenic Variants	Negative	Negative	Parturition
20S10625081	Amniotic fluid	2020-11-03	Fetal	Solo	20S10625081	28	18	No	No ultrasonic abnormalities were found.	No Micro-deletion/duplication larger than 100K-NA	No Micro-deletion/duplication larger than 100K-NA	Negative	Negative	Parturition
20S10625083	Amniotic fluid	2020-11-03	Fetal	Solo	20S10625083	31	16	No	No ultrasonic abnormalities were found.	No Micro-deletion/duplication larger than 100K-NA	No Micro-deletion/duplication larger than 100K-NA	Negative	Negative	Parturition
20S10625084	Amniotic fluid	2020-11-03	Fetal	Solo	20S10625084	26	19	Yes	No ultrasonic abnormalities were found.	del(1q31.1q31.1,1.07M)-Variant of Uncertain Significance	No Pathogenic Variants	Negative	Negative	Parturition
20S10625085	Amniotic fluid	2020-11-03	Fetal	Solo	20S10625085	28	19	No	No ultrasonic abnormalities were found.	dup(2p22.3p22.3,1.10M)-Variant of Uncertain Significance|dup(7p14.1p14.1,199.86K)-Variant of Uncertain Significance|T21-Pathogenic	T21-Pathogenic	47, XN, +21[14]/46, XN[36]	T21-Pathogenic	Iatrogenic abortion(Labor Induction)
20S10625088	Amniotic fluid	2020-11-04	Fetal	Solo	20S10625088	22	15	No	No ultrasonic abnormalities were found.	del(7q31.31q31.31,184.02K)-Likely benign|dup(Yp11.2p11.2,290.87K)-Variant of Uncertain Significance	No Pathogenic Variants	Negative	Negative	Parturition
20S10625089	Amniotic fluid	2020-11-04	Fetal	Solo	20S10625089	32	16	Yes	Abnormal soft markers: Echogenic fetal bowel	dup(7p21.3p21.3,109.97K)-Benign	No Pathogenic Variants	Negative	Negative	Parturition
20S10625090	Amniotic fluid	2020-11-04	Fetal	Solo	20S10625090	23	16	No	Abnormal soft markers: Increased NT	No Micro-deletion/duplication larger than 100K-NA	No Micro-deletion/duplication larger than 100K-NA	Negative	Negative	Parturition(cesarean section)
20S10625091	Amniotic fluid	2020-11-04	Fetal	Solo	20S10625091	40	17	Yes	No ultrasonic abnormalities were found.	del(19q13.2q13.31,302.85K)-Benign	No Pathogenic Variants	Negative	Negative	Parturition
20S10625092	Amniotic fluid	2020-11-04	Fetal	Solo	20S10625092	25	18	No	No ultrasonic abnormalities were found.	No Micro-deletion/duplication larger than 100K-NA	No Micro-deletion/duplication larger than 100K-NA	Negative	Negative	Parturition(cesarean section)
20S10625094	Amniotic fluid	2020-11-04	Fetal	Solo	20S10625094	31	16	Yes	Abnormal soft markers: Choroid plexus cyst	dup(2p16.3p16.3,746.09K)-Variant of Uncertain Significance	No Pathogenic Variants	Negative	Negative	Parturition
20S10625096	Amniotic fluid	2020-11-04	Fetal	Solo	20S10625096	37	18	No	No ultrasonic abnormalities were found.	dup(1q42.2q42.2,135.31K)-Variant of Uncertain Significance	No Pathogenic Variants	Negative	Negative	Parturition
20S10625097	Amniotic fluid	2020-11-04	Fetal	Solo	20S10625097	38	17	Yes	No ultrasonic abnormalities were found.	dup(1q41q41,396.52K)-Variant of Uncertain Significance	No Pathogenic Variants	Negative	Negative	Parturition
20S10625100	Amniotic fluid	2020-11-04	Fetal	Solo	20S10625100	35	16	Yes	Structural abnormality: Fetal multiple malformations	del(4q22.1q22.1,127.49K)-Benign|T18-Pathogenic	T18-Pathogenic	47, XN, +18	T18-Pathogenic	Iatrogenic abortion(Labor Induction)
20B10625260	Cord blood	2020-11-05	Fetal	Solo	20B10625260	29	24	Yes	Structural abnormality: Chilopalatognathus	dup(3p26.3p26.3,230.13K)-Variant of Uncertain Significance	No Pathogenic Variants	Negative	Negative	Iatrogenic abortion(Labor Induction)
20S10625102	Amniotic fluid	2020-11-05	Fetal	Solo	20S10625102	29	21	No	Abnormal soft markers: Short femur length	dup(2q31.2q31.2,564.73K)-Variant of Uncertain Significance	No Pathogenic Variants	Negative	Negative	Parturition(cesarean section)
20S10625103	Amniotic fluid	2020-11-05	Fetal	Solo	20S10625103	29	18	No	No ultrasonic abnormalities were found.	No Micro-deletion/duplication larger than 100K-NA	No Micro-deletion/duplication larger than 100K-NA	Negative	Negative	Parturition
20S10625105	Amniotic fluid	2020-11-05	Fetal	Solo	20S10625105	30	19	No	No ultrasonic abnormalities were found.	No Micro-deletion/duplication larger than 100K-NA	No Micro-deletion/duplication larger than 100K-NA	Negative	Negative	Parturition(cesarean section)
20B2210002	Cord blood	2020-11-06	Fetal	Solo	20B2210002	33	24	No	Abnormal soft markers: Nasal bone dysplasia	dup(2p23.3p23.3,254.01K)-Variant of Uncertain Significance|dup(2q32.3q32.3,519.86K)-Variant of Uncertain Significance|del(8q21.3q21.3,479.04K)-Variant of Uncertain Significance	No Pathogenic Variants	Negative	Negative	Parturition
20S10625109	Amniotic fluid	2020-11-06	Fetal	Solo	20S10625109	42	16	Yes	No ultrasonic abnormalities were found.	del(19q13.2q13.31,302.85K)-Benign	No Pathogenic Variants	47, XN, +3 [8]/46, XN [67]	47, XN, +3 [8]/46, XN [67]	Parturition
20S10625111	Amniotic fluid	2020-11-06	Fetal	Solo	20S10625111	34	16	Yes	No ultrasonic abnormalities were found.	dup(13q32.1q32.1,193.54K)-Variant of Uncertain Significance|del(21q11.2q11.2,477.87K)-Likely benign	No Pathogenic Variants	Negative	Negative	Parturition(cesarean section)
20S10625112	Amniotic fluid	2020-11-06	Fetal	Solo	20S10625112	29	16	Yes	No ultrasonic abnormalities were found.	dup(4p13p13,596.60K)-Variant of Uncertain Significance	No Pathogenic Variants	Negative	Negative	Parturition
20S10625113	Amniotic fluid	2020-11-06	Fetal	Solo	20S10625113	32	16	No	No ultrasonic abnormalities were found.	No Micro-deletion/duplication larger than 100K-NA	No Micro-deletion/duplication larger than 100K-NA	Negative	Negative	Parturition
20S10625114	Amniotic fluid	2020-11-06	Fetal	Solo	20S10625114	34	17	No	No ultrasonic abnormalities were found.	dup(7q11.23q11.23,607.43K)-Benign|del(19q13.2q13.31,205.55K)-Benign|XXY-Pathogenic	XXY-Pathogenic	47, XXY	XXY-Pathogenic	Iatrogenic abortion(Labor Induction)
20S10625117	Amniotic fluid	2020-11-06	Fetal	Solo	20S10625117	26	15	No	Structural abnormality: Fetal multiple malformations	dup(19p12p11,174.11K)-Variant of Uncertain Significance	No Pathogenic Variants	Negative	Negative	Iatrogenic abortion(Labor Induction)
20S10625118	Amniotic fluid	2020-11-06	Fetal	Solo	20S10625118	24	16	No	Structural abnormality: Fetal malformation (skeletal system)	dup(8p22p22,127.45K)-Variant of Uncertain Significance|dup(8q11.21q11.21,185.97K)-Variant of Uncertain Significance|dup(8q11.21q11.21,133.55K)-Variant of Uncertain Significance	No Pathogenic Variants	Negative	Negative	Iatrogenic abortion(Labor Induction)
20S10625122	Amniotic fluid	2020-11-10	Fetal	Solo	20S10625122	29	17	No	No ultrasonic abnormalities were found.	dup(1p21.1p21.1,185.04K)-Benign	No Pathogenic Variants	Negative	Negative	Parturition(cesarean section)
20S10625135	Amniotic fluid	2020-11-11	Fetal	Solo	20S10625135	29	16	Yes	No ultrasonic abnormalities were found.	No Micro-deletion/duplication larger than 100K-NA	No Micro-deletion/duplication larger than 100K-NA	Negative	Negative	Parturition
20S10625136	Amniotic fluid	2020-11-11	Fetal	Solo	20S10625136	31	16	Yes	No ultrasonic abnormalities were found.	dup(15q22.2q22.2,158.58K)-Variant of Uncertain Significance	No Pathogenic Variants	45, X(10)/47, XXX(10)/46, XX(25)	45, X(10)/47, XXX(10)/46, XX(25)	Iatrogenic abortion(Labor Induction)
20S10625141	Amniotic fluid	2020-11-13	Fetal	Solo	20S10625141	34	18	Yes	Structural abnormality: Fetal cardiac abnormalities	No Micro-deletion/duplication larger than 100K-NA	No Micro-deletion/duplication larger than 100K-NA	Negative	Negative	Iatrogenic abortion(Labor Induction)
20S10625142	Amniotic fluid	2020-11-13	Fetal	Solo	20S10625142	39	16	Yes	Abnormal soft markers: Echogenic fetal bowel	del(20p12.1p12.1,102.45K)-Variant of Uncertain Significance|T21-Pathogenic	T21-Pathogenic	47, XN, +21	T21-Pathogenic	Iatrogenic abortion(Labor Induction)
20S10625143	Amniotic fluid	2020-11-13	Fetal	Solo	20S10625143	30	17	Yes	No ultrasonic abnormalities were found.	No Micro-deletion/duplication larger than 100K-NA	No Micro-deletion/duplication larger than 100K-NA	Negative	Negative	Parturition
20B2210072	Cord blood	2020-11-17	Fetal	Solo	20B2210072	32	26	Yes	Structural abnormality: Fetal multiple malformations	dup(5q11.2q11.2,404.54K)-Variant of Uncertain Significance	No Pathogenic Variants	Negative	Negative	Iatrogenic abortion(Labor Induction)
20S10625152	Amniotic fluid	2020-11-17	Fetal	Solo	20S10625152	34	18	Yes	No ultrasonic abnormalities were found.	No Micro-deletion/duplication larger than 100K-NA	No Micro-deletion/duplication larger than 100K-NA	Negative	Negative	Parturition
20S10625153	Amniotic fluid	2020-11-17	Fetal	Solo	20S10625153	30	16	No	No ultrasonic abnormalities were found.	No Micro-deletion/duplication larger than 100K-NA	No Micro-deletion/duplication larger than 100K-NA	Negative	Negative	Parturition
20S10625155	Amniotic fluid	2020-11-17	Fetal	Solo	20S10625155	29	16	Yes	Abnormal soft markers: Increased NT	No Micro-deletion/duplication larger than 100K-NA	No Micro-deletion/duplication larger than 100K-NA	Negative	Negative	Parturition
20S10625156	Amniotic fluid	2020-11-17	Fetal	Solo	20S10625156	26	17	No	Structural abnormality: Fetal cardiac abnormalities	dup(1q43q43,102.69K)-Variant of Uncertain Significance	No Pathogenic Variants	Negative	Negative	Parturition
20S10625157	Amniotic fluid	2020-11-17	Fetal	Solo	20S10625157	44	16	Yes	No ultrasonic abnormalities were found.	del(7q36.1q36.1,178.10K)-Variant of Uncertain Significance|del(11p15.4p15.4,139.23K)-Benign	No Pathogenic Variants	Negative	Negative	Parturition
20S10625158	Amniotic fluid	2020-11-17	Fetal	Solo	20S10625158	25	16	No	No ultrasonic abnormalities were found.	No Micro-deletion/duplication larger than 100K-NA	No Micro-deletion/duplication larger than 100K-NA	Negative	Negative	Parturition
20S10625159	Amniotic fluid	2020-11-17	Fetal	Solo	20S10625159	39	16	No	No ultrasonic abnormalities were found.	dup(Xq28q28,310.91K)-Variant of Uncertain Significance	No Pathogenic Variants	Negative	Negative	Parturition
20S10625160	Amniotic fluid	2020-11-17	Fetal	Solo	20S10625160	35	16	Yes	No ultrasonic abnormalities were found.	dup(2p25.3p25.3,198.54K)-Variant of Uncertain Significance|dup(12q23.1q23.1,146.96K)-Variant of Uncertain Significance|dup(13q21.32q21.32,544.05K)-Variant of Uncertain Significance	No Pathogenic Variants	Negative	Negative	Parturition
20S7535802	Chorionic villus	2020-11-17	Fetal	Solo	20S7535802	26	13	No	Structural abnormality: Fetal multiple malformations	dup(3p22.3p22.3,489.97K)-Variant of Uncertain Significance|dup(8q24.22q24.22,174.12K)-Variant of Uncertain Significance|del(Xq21.32q21.32,903.54K)-Variant of Uncertain Significance	No Pathogenic Variants	Negative	Negative	Iatrogenic abortion(Labor Induction)
20S7535806	Amniotic fluid	2020-11-18	Fetal	Solo	20S7535806	36	18	Yes	No ultrasonic abnormalities were found.	No Micro-deletion/duplication larger than 100K-NA	No Micro-deletion/duplication larger than 100K-NA	Negative	Negative	Parturition
20S7535807	Amniotic fluid	2020-11-18	Fetal	Solo	20S7535807	23	16	Yes	Abnormal soft markers: Choroid plexus cyst	dup(Xp22.31p22.31,628.34K)-Variant of Uncertain Significance|dup(Xq11.1q11.1,211.93K)-Variant of Uncertain Significance	No Pathogenic Variants	Negative	Negative	Parturition(cesarean section)
20S7535808	Chorionic villus	2020-11-18	Fetal	Solo	20S7535808	34	13	Yes	No ultrasonic abnormalities were found.	del(7q11.23q11.23,486.01K)-Likely benign|dup(Xq26.3q26.3,191.85K)-Variant of Uncertain Significance	No Pathogenic Variants	Negative	Negative	Parturition
20S7535809	Chorionic villus	2020-11-18	Fetal	Solo	20S7535809	36	13	No	Structural abnormality and abnormal soft markers: Fetal multiple malformations, Hydrops fetalis	No Micro-deletion/duplication larger than 100K-NA	No Micro-deletion/duplication larger than 100K-NA	Negative	Negative	Iatrogenic abortion(Labor Induction)
20S7535812	Amniotic fluid	2020-11-19	Fetal	Solo	20S7535812	35	17	No	Other ultrasound abnormalities	No Micro-deletion/duplication larger than 100K-NA	No Micro-deletion/duplication larger than 100K-NA	Negative	Negative	Parturition(cesarean section)
20S7535813	Amniotic fluid	2020-11-19	Fetal	Solo	20S7535813	39	21	No	Abnormal soft markers: Increased NT	dup(11p11.12p11.12,819.57K)-Variant of Uncertain Significance	No Pathogenic Variants	Negative	Negative	Parturition
20S7535814	Amniotic fluid	2020-11-19	Fetal	Solo	20S7535814	39	17	Yes	No ultrasonic abnormalities were found.	No Micro-deletion/duplication larger than 100K-NA	No Micro-deletion/duplication larger than 100K-NA	Negative	Negative	Parturition
20B2210114	Cord blood	2020-11-20	Fetal	Solo	20B2210114	28	24	Yes	Structural abnormality: Fetal multiple malformations	dup(4q31.21q31.21,264.51K)-Variant of Uncertain Significance|dup(4q34.1q35.2,15.73M)-Likely pathogenicdup(7q11.23q11.23,566.14K)-Benign|del(7p22.3p22.1,5.95M)-Likely pathogenicdel(16q24.1q24.1,132.37K)-Variant of Uncertain Significance|del(20p12.1p12.1,119.15K)-Variant of Uncertain Significance	dup(4q34.1q35.2,15.73M)-Likely pathogenic|del(7p22.3p22.1,5.95M)-Likely pathogenic	46, XN, der(7)t(4;7)(q32;p21)mat	dup(4q34.1q35.2,15.73M)-Likely pathogenic|del(7p22.3p22.1,5.95M)-Likely pathogenic	Iatrogenic abortion(Labor Induction)
20S7535815	Amniotic fluid	2020-11-20	Fetal	Solo	20S7535815	32	17	No	No ultrasonic abnormalities were found.	del(1q31.3q31.3,108.31K)-Benign	No Pathogenic Variants	Negative	Negative	Parturition(cesarean section)
20S7535817	Amniotic fluid	2020-11-20	Fetal	Solo	20S7535817	30	16	No	Abnormal soft markers: Increased NT	dup(10p14p14,166.39K)-Likely benign	No Pathogenic Variants	Negative	Negative	Parturition(cesarean section)
20S7535819	Amniotic fluid	2020-11-20	Fetal	Solo	20S7535819	30	16	Yes	No ultrasonic abnormalities were found.	No Micro-deletion/duplication larger than 100K-NA	No Micro-deletion/duplication larger than 100K-NA	Negative	Negative	Parturition
20B2210134	Cord blood	2020-11-24	Fetal	Solo	20B2210134	25	28	No	Abnormal soft markers: Fetal left lateral ventricle widened	No Micro-deletion/duplication larger than 100K-NA	No Micro-deletion/duplication larger than 100K-NA	Negative	Negative	Parturition
20S7535823	Chorionic villus	2020-11-24	Fetal	Solo	20S7535823	26	13	No	Abnormal soft markers: Hydrops fetalis	dup(3q13.12q13.12,209.98K)-Variant of Uncertain Significance|del(16q23.1q23.1,115.65K)-Variant of Uncertain Significance|XO-Pathogenic	XO-Pathogenic	45, X	XO-Pathogenic	Iatrogenic abortion(Labor Induction)
20S7535824	Amniotic fluid	2020-11-24	Fetal	Solo	20S7535824	33	14	No	Abnormal soft markers: Hydrops fetalis	del(2q23.3q23.3,581.54K)-Variant of Uncertain Significance|del(10q21.1q21.1,229.05K)-Variant of Uncertain Significance|XO-Pathogenic	XO-Pathogenic	45, X	XO-Pathogenic	Parturition
20S7535827	Amniotic fluid	2020-11-24	Fetal	Solo	20S7535827	30	18	Yes	Abnormal soft markers: Echogenic fetal bowel	dup(7p22.3p22.3,384.14K)-Variant of Uncertain Significance|T21-Pathogenic	T21-Pathogenic	47, XN, +21	T21-Pathogenic	Iatrogenic abortion(Labor Induction)
20S7535828	Amniotic fluid	2020-11-24	Fetal	Solo	20S7535828	31	17	No	Structural abnormality: Fetal cardiac abnormalities	dup(7p21.3p21.3,115.21K)-Benign	No Pathogenic Variants	Negative	Negative	Parturition
20S7535829	Amniotic fluid	2020-11-24	Fetal	Solo	20S7535829	28	17	Yes	No ultrasonic abnormalities were found.	dup(7q36.2q36.2,192.74K)-Variant of Uncertain Significance|del(15q11.2q11.2,360.49K)-Benign	No Pathogenic Variants	Negative	Negative	Parturition
20S7535830	Amniotic fluid	2020-11-24	Fetal	Solo	20S7535830	37	18	No	Structural abnormality: Fetal malformation (skeletal system)	No Micro-deletion/duplication larger than 100K-NA	No Micro-deletion/duplication larger than 100K-NA	Negative	Negative	Parturition(cesarean section)
20S7535831	Amniotic fluid	2020-11-24	Fetal	Solo	20S7535831	35	16	No	No ultrasonic abnormalities were found.	dup(6p12.1p12.1,131.71K)-Variant of Uncertain Significance|dup(16q22.1q22.1,155.55K)-Variant of Uncertain Significance|dup(Xq27.2q27.2,127.21K)-Variant of Uncertain Significance	No Pathogenic Variants	Negative	Negative	Parturition
20S7535832	Amniotic fluid	2020-11-24	Fetal	Solo	20S7535832	30	18	No	No ultrasonic abnormalities were found.	del(2p15p15,170.29K)-Variant of Uncertain Significance|dup(15q14q15.1,738.06K)-Variant of Uncertain Significance	No Pathogenic Variants	Negative	Negative	Parturition
20S7535834	Amniotic fluid	2020-11-24	Fetal	Solo	20S7535834	31	17	Yes	Structural abnormality: Chilopalatognathus III	dup(3q26.1q26.1,426.08K)-Variant of Uncertain Significance	No Pathogenic Variants	Negative	Negative	Iatrogenic abortion(Labor Induction)
20B2210144	Cord blood	2020-11-25	Fetal	Solo	20B2210144	27	24	No	Structural abnormality: Fetal multiple malformations	dup(1q22q22,182.46K)-Variant of Uncertain Significance|dup(3q12.1q12.1,653.58K)-Variant of Uncertain Significance|dup(6q12q12,108.51K)-Variant of Uncertain Significance|del(9q31.1q31.1,1.43M)-Variant of Uncertain Significance|dup(20q13.13q13.13,219.50K)-Variant of Uncertain Significance	No Pathogenic Variants	Negative	Negative	Iatrogenic abortion(Labor Induction)
20S7535837	Amniotic fluid	2020-11-25	Fetal	Solo	20S7535837	30	19	Yes	No ultrasonic abnormalities were found.	dup(14q21.3q21.3,154.38K)-Variant of Uncertain Significance|dup(15q11.2q11.2,1.08M)-Variant of Uncertain Significance	No Pathogenic Variants	Negative	Negative	Parturition
20S7535839	Amniotic fluid	2020-11-25	Fetal	Solo	20S7535839	40	16	Yes	No ultrasonic abnormalities were found.	No Micro-deletion/duplication larger than 100K-NA	No Micro-deletion/duplication larger than 100K-NA	Negative	Negative	Parturition
20S7535842	Amniotic fluid	2020-11-25	Fetal	Solo	20S7535842	31	17	Yes	Abnormal soft markers: Nasal bone dysplasia	No Micro-deletion/duplication larger than 100K-NA	No Micro-deletion/duplication larger than 100K-NA	Negative	Negative	Parturition
20S7535844	Amniotic fluid	2020-11-25	Fetal	Solo	20S7535844	24	16	Yes	Abnormal soft markers: Increased NT	del(11p12p12,107.35K)-Variant of Uncertain Significance	No Pathogenic Variants	Negative	Negative	Parturition
20S7535845	Amniotic fluid	2020-11-26	Fetal	Solo	20S7535845	29	16	Yes	No ultrasonic abnormalities were found.	dup(10q26.3q26.3,360.29K)-Variant of Uncertain Significance	No Pathogenic Variants	Negative	Negative	Parturition
20S7535846	Amniotic fluid	2020-11-26	Fetal	Solo	20S7535846	35	18	Yes	No ultrasonic abnormalities were found.	del(1q44q44,152.99K)-Variant of Uncertain Significance|dup(2q32.1q32.1,1.55M)-Variant of Uncertain Significance|dup(2q32.3q32.3,1.70M)-Variant of Uncertain Significance|dup(2q32.3q32.3,1.92M)-Variant of Uncertain Significance|dup(7p14.3p14.3,234.13K)-Variant of Uncertain Significance|del(9q22.31q22.31,127.30K)-Variant of Uncertain Significance|dup(13q12.11q12.11,116.29K)-Variant of Uncertain Sign…	No Pathogenic Variants	Negative	Negative	Parturition(cesarean section)
20S7535848	Amniotic fluid	2020-11-26	Fetal	Solo	20S7535848	27	20	No	No ultrasonic abnormalities were found.	No Micro-deletion/duplication larger than 100K-NA	No Micro-deletion/duplication larger than 100K-NA	Negative	Negative	Parturition
20S7535849	Amniotic fluid	2020-11-26	Fetal	Solo	20S7535849	29	19	Yes	No ultrasonic abnormalities were found.	No Micro-deletion/duplication larger than 100K-NA	No Micro-deletion/duplication larger than 100K-NA	Negative	Negative	Parturition(cesarean section)
20S7535850	Amniotic fluid	2020-11-26	Fetal	Solo	20S7535850	32	17	No	No ultrasonic abnormalities were found.	No Micro-deletion/duplication larger than 100K-NA	No Micro-deletion/duplication larger than 100K-NA	Negative	Negative	Parturition
20S7535851	Amniotic fluid	2020-11-26	Fetal	Solo	20S7535851	24	20	No	No ultrasonic abnormalities were found.	del(22q11.23q12.1,295.32K)-Benign	No Pathogenic Variants	Negative	Negative	Parturition
20B2210149	Cord blood	2020-11-27	Fetal	Solo	20B2210149	32	25	Yes	Other ultrasound abnormalities: FGR	del(12q13.12q13.12,394.35K)-Variant of Uncertain Significance	No Pathogenic Variants	Negative	Negative	Parturition
20B2210150	Cord blood	2020-11-27	Fetal	Solo	20B2210150	29	23	No	Structural abnormality: Fetal cardiac abnormalities	No Micro-deletion/duplication larger than 100K-NA	No Micro-deletion/duplication larger than 100K-NA	Negative	Negative	Iatrogenic abortion(Labor Induction)
20B2210151	Cord blood	2020-11-27	Fetal	Solo	20B2210151	27	25	No	Structural abnormality: Fetal cardiac abnormalities	dup(6q22.33q22.33,127.09K)-Variant of Uncertain Significance|dup(13q12.13q12.13,124.59K)-Variant of Uncertain Significance|dup(14q21.1q21.1,229.65K)-Variant of Uncertain Significance	No Pathogenic Variants	Negative	Negative	Iatrogenic abortion(Labor Induction)
20S7535852	Chorionic villus	2020-11-27	Fetal	Solo	20S7535852	27	13	No	Abnormal soft markers: Increased NT	No Micro-deletion/duplication larger than 100K-NA	No Micro-deletion/duplication larger than 100K-NA	Negative	Negative	Parturition
20S7535853	Amniotic fluid	2020-11-27	Fetal	Solo	20S7535853	36	19	Yes	No ultrasonic abnormalities were found.	dup(2p16.1p16.1,321.69K)-Variant of Uncertain Significance	No Pathogenic Variants	46, XN, inv(9)(p11q13)	46, XN, inv(9)(p11q13)	Parturition
20S7535854	Amniotic fluid	2020-11-27	Fetal	Solo	20S7535854	24	20	No	No ultrasonic abnormalities were found.	dup(2p25.3p25.3,314.76K)-Variant of Uncertain Significance|dup(7p22.2p22.2,140.01K)-Variant of Uncertain Significance|del(7q31.1q31.1,108.18K)-Variant of Uncertain Significance	No Pathogenic Variants	Negative	Negative	Parturition
20S7535856	Amniotic fluid	2020-11-27	Fetal	Solo	20S7535856	34	18	Yes	Abnormal soft markers: Nasal bone dysplasia	del(8q23.2q23.3,501.99K)-Variant of Uncertain Significance|dup(21q21.1q21.1,118.20K)-Variant of Uncertain Significance|dup(22q11.21q11.21,135.59K)-Benign	No Pathogenic Variants	Negative	Negative	Parturition(cesarean section)
20S7535858	Amniotic fluid	2020-11-27	Fetal	Solo	20S7535858	29	18	No	No ultrasonic abnormalities were found.	dup(7p11.2p11.2,199.05K)-Variant of Uncertain Significance	No Pathogenic Variants	Negative	Negative	Parturition
20S7535859	Amniotic fluid	2020-11-27	Fetal	Solo	20S7535859	32	19	Yes	No ultrasonic abnormalities were found.	del(7q11.21q11.21,487.45K)-Likely benign|dup(17p12p11.2,185.76K)-Variant of Uncertain Significance	No Pathogenic Variants	Negative	Negative	Parturition
20S7535860	Amniotic fluid	2020-11-27	Fetal	Solo	20S7535860	28	16	Yes	No ultrasonic abnormalities were found.	No Micro-deletion/duplication larger than 100K-NA	No Micro-deletion/duplication larger than 100K-NA	Negative	Negative	Parturition
20S7535863	Amniotic fluid	2020-12-01	Fetal	Solo	20S7535863	28	16	Yes	No ultrasonic abnormalities were found.	dup(Xp22.33p22.32,810.88K)-Variant of Uncertain Significance	No Pathogenic Variants	Negative	Negative	Iatrogenic abortion(Labor Induction)
20S7535864	Amniotic fluid	2020-12-01	Fetal	Solo	20S7535864	23	20	No	Abnormal soft markers: Choroid plexus cyst, Renal dysplasia	dup(2p23.3p23.3,237.45K)-Variant of Uncertain Significance	No Pathogenic Variants	Negative	Negative	Parturition
20S7535865	Amniotic fluid	2020-12-01	Fetal	Solo	20S7535865	36	16	Yes	Abnormal soft markers: Choroid plexus cyst	dup(17p13.2p13.2,167.05K)-Variant of Uncertain Significance|dup(18p11.31p11.31,515.93K)-Variant of Uncertain Significance|del(20q12q12,104.40K)-Variant of Uncertain Significance	No Pathogenic Variants	Negative	Negative	Parturition
20S7535866	Amniotic fluid	2020-12-01	Fetal	Solo	20S7535866	38	17	Yes	No ultrasonic abnormalities were found.	No Micro-deletion/duplication larger than 100K-NA	No Micro-deletion/duplication larger than 100K-NA	Negative	Negative	Parturition(cesarean section)
20S7535867	Amniotic fluid	2020-12-01	Fetal	Solo	20S7535867	24	19	No	No ultrasonic abnormalities were found.	dup(2p25.3p25.3,193.00K)-Variant of Uncertain Significance	No Pathogenic Variants	Negative	Negative	Parturition
20S7535868	Amniotic fluid	2020-12-01	Fetal	Solo	20S7535868	42	19	Yes	Other ultrasound abnormalities	No Micro-deletion/duplication larger than 100K-NA	No Micro-deletion/duplication larger than 100K-NA	Negative	Negative	Parturition(cesarean section)
20S7535869	Amniotic fluid	2020-12-01	Fetal	Solo	20S7535869	32	16	Yes	No ultrasonic abnormalities were found.	dup(12p11.1p11.1,425.86K)-Benign|dup(16q23.3q23.3,606.95K)-Variant of Uncertain Significance	No Pathogenic Variants	Negative	Negative	Parturition(cesarean section)
20S7535870	Amniotic fluid	2020-12-02	Fetal	Solo	20S7535870	28	21	No	No ultrasonic abnormalities were found.	del(2q22.1q22.1,141.49K)-Variant of Uncertain Significance|dup(7q36.2q36.2,192.74K)-Variant of Uncertain Significance|dup(15q11.2q11.2,1.13M)-Variant of Uncertain Significance|del(19q13.2q13.31,249.45K)-Benign	No Pathogenic Variants	Negative	Negative	Parturition
20S7535871	Amniotic fluid	2020-12-02	Fetal	Solo	20S7535871	22	22	Yes	No ultrasonic abnormalities were found.	del(Xp22.31p22.31,1.76M)-Pathogenic	del(Xp22.31p22.31,1.76M)-Pathogenic	Negative	del(Xp22.31p22.31,1.76M)-Pathogenic	Parturition
20S7535872	Amniotic fluid	2020-12-02	Fetal	Solo	20S7535872	35	18	Yes	Abnormal soft markers: Choroid plexus cyst	dup(22q11.22q11.22,272.69K)-Variant of Uncertain Significance	No Pathogenic Variants	Negative	Negative	Parturition(cesarean section)
20S7535873	Amniotic fluid	2020-12-02	Fetal	Solo	20S7535873	32	19	No	No ultrasonic abnormalities were found.	No Micro-deletion/duplication larger than 100K-NA	No Micro-deletion/duplication larger than 100K-NA	Negative	Negative	Parturition
20S7535876	Amniotic fluid	2020-12-02	Fetal	Solo	20S7535876	31	16	Yes	No ultrasonic abnormalities were found.	No Micro-deletion/duplication larger than 100K-NA	No Micro-deletion/duplication larger than 100K-NA	Negative	Negative	Parturition(cesarean section)
20S7535878	Amniotic fluid	2020-12-02	Fetal	Solo	20S7535878	35	20	Yes	No ultrasonic abnormalities were found.	dup(3p25.2p25.2,182.49K)-Variant of Uncertain Significance|dup(6p11.2p11.2,268.91K)-Benign|dup(Xq28q28,134.45K)-Variant of Uncertain Significance	No Pathogenic Variants	Negative	Negative	Parturition
20B2210175	Cord blood	2020-12-03	Fetal	Solo	20B2210175	30	25	Yes	Structural abnormality: Fetal cardiac abnormalities	No Micro-deletion/duplication larger than 100K-NA	No Micro-deletion/duplication larger than 100K-NA	Negative	Negative	Parturition(cesarean section)
20S7535881	Chorionic villus	2020-12-03	Fetal	Solo	20S7535881	34	12	Yes	Abnormal soft markers: Nasal bone dysplasia	dup(10q22.3q22.3,167.12K)-Variant of Uncertain Significance|dup(22q11.21q11.21,115.80K)-Benign	No Pathogenic Variants	Negative	Negative	Parturition
20S7535882	Amniotic fluid	2020-12-03	Fetal	Solo	20S7535882	32	19	Yes	Abnormal soft markers: Increased NT	No Micro-deletion/duplication larger than 100K-NA	No Micro-deletion/duplication larger than 100K-NA	Negative	Negative	Parturition
20S7535884	Amniotic fluid	2020-12-03	Fetal	Solo	20S7535884	35	16	Yes	No ultrasonic abnormalities were found.	del(7q11.23q11.23,421.00K)-Likely benign|dup(Xp11.23p11.23,111.55K)-Benign	No Pathogenic Variants	Negative	Negative	Parturition
20S7535885	Amniotic fluid	2020-12-03	Fetal	Solo	20S7535885	35	16	No	No ultrasonic abnormalities were found.	del(3p12.2p12.2,333.67K)-Variant of Uncertain Significance|del(7q35q35,151.17K)-Variant of Uncertain Significance	No Pathogenic Variants	Negative	Negative	Parturition
20S7535888	Amniotic fluid	2020-12-03	Fetal	Solo	20S7535888	25	16	Yes	No ultrasonic abnormalities were found.	dup(14q24.2q24.2,129.94K)-Variant of Uncertain Significance|dup(Xp11.23p11.23,124.31K)-Benign	No Pathogenic Variants	Negative	Negative	Parturition
20S7535889	Chorionic villus	2020-12-04	Fetal	Solo	20S7535889	39	13	No	Abnormal soft markers: Increased NT (6.8mm), Hydrops fetalis	dup(7p12.1p12.1,1.65M)-Variant of Uncertain Significance|T21-Pathogenic	T21-Pathogenic	47, XN, +21	T21-Pathogenic	Iatrogenic abortion(induced abortion)
20S7535890	Chorionic villus	2020-12-04	Fetal	Solo	20S7535890	33	12	No	Structural abnormality: Fetal multiple malformations	T18-Pathogenic	T18-Pathogenic	47, XN, +18	T18-Pathogenic	Iatrogenic abortion(Labor Induction)
20S7535892	Amniotic fluid	2020-12-04	Fetal	Solo	20S7535892	28	16	Yes	No ultrasonic abnormalities were found.	No Micro-deletion/duplication larger than 100K-NA	No Micro-deletion/duplication larger than 100K-NA	Negative	Negative	Iatrogenic abortion(Labor Induction)
20S7535893	Amniotic fluid	2020-12-04	Fetal	Solo	20S7535893	32	16	Yes	No ultrasonic abnormalities were found.	del(2p24.1p24.1,259.47K)-Variant of Uncertain Significance|dup(15q22.33q23,667.53K)-Variant of Uncertain Significance	No Pathogenic Variants	Negative	Negative	Parturition
20S7535895	Amniotic fluid	2020-12-04	Fetal	Solo	20S7535895	41	16	No	No ultrasonic abnormalities were found.	dup(7p12.3p12.3,355.36K)-Variant of Uncertain Significance|dup(7p12.3p12.2,734.37K)-Variant of Uncertain Significance	No Pathogenic Variants	Negative	Negative	Parturition(cesarean section)
20S7535896	Amniotic fluid	2020-12-04	Fetal	Solo	20S7535896	29	21	No	No ultrasonic abnormalities were found.	dup(6q26q26,613.81K)-Variant of Uncertain Significance	No Pathogenic Variants	Negative	Negative	Parturition
20S7535897	Amniotic fluid	2020-12-04	Fetal	Solo	20S7535897	34	16	Yes	No ultrasonic abnormalities were found.	dup(18p11.21p11.21,158.23K)-Variant of Uncertain Significance	No Pathogenic Variants	Negative	Negative	Parturition
20S7535898	Amniotic fluid	2020-12-04	Fetal	Solo	20S7535898	33	17	No	No ultrasonic abnormalities were found.	No Micro-deletion/duplication larger than 100K-NA	No Micro-deletion/duplication larger than 100K-NA	Negative	Negative	Parturition
20B2210193	Cord blood	2020-12-08	Fetal	Solo	20B2210193	30	24	No	Structural abnormality: Fetal cardiac abnormalities	dup(11q14.3q14.3,527.98K)-Variant of Uncertain Significance	No Pathogenic Variants	Negative	Negative	Parturition
20B2210194	Cord blood	2020-12-08	Fetal	Solo	20B2210194	22	25	No	Abnormal soft markers: Nasal bone dysplasia	del(3q26.1q26.1,192.36K)-Variant of Uncertain Significance|del(12q24.33q24.33,129.05K)-Variant of Uncertain Significance|del(12q24.33q24.33,140.83K)-Likely benign|del(20p12.1p12.1,139.86K)-Variant of Uncertain Significance	No Pathogenic Variants	Negative	Negative	Parturition
20S7535803R	Amniotic fluid	2020-11-18	Fetal	Solo	20S7535803R	28	13	No	No ultrasonic abnormalities were found.	del(15q13.2q13.2,165.60K)-Likely benign|dup(15q13.3q13.3,455.95K)-Likely benign	No Pathogenic Variants	Negative	Negative	Parturition(cesarean section)
20S7535902	Amniotic fluid	2020-12-08	Fetal	Solo	20S7535902	28	16	No	No ultrasonic abnormalities were found.	No Micro-deletion/duplication larger than 100K-NA	No Micro-deletion/duplication larger than 100K-NA	Negative	Negative	Parturition(cesarean section)
20S7535903	Amniotic fluid	2020-12-08	Fetal	Solo	20S7535903	32	21	Yes	Abnormal soft markers: Choroid plexus cyst	XXY-Pathogenic	XXY-Pathogenic	47, XXY	XXY-Pathogenic	Iatrogenic abortion(Labor Induction)
20S7535911	Amniotic fluid	2020-12-09	Fetal	Solo	20S7535911	44	19	Yes	No ultrasonic abnormalities were found.	dup(19p13.3p13.3,260.21K)-Variant of Uncertain Significance	No Pathogenic Variants	Negative	Negative	Parturition(cesarean section)
20S7535912	Amniotic fluid	2020-12-09	Fetal	Solo	20S7535912	26	17	No	Abnormal soft markers: Choroid plexus cyst, Nasal bone dysplasia	No Micro-deletion/duplication larger than 100K-NA	No Micro-deletion/duplication larger than 100K-NA	Negative	Negative	Parturition
20S7535913	Amniotic fluid	2020-12-09	Fetal	Solo	20S7535913	33	17	Yes	No ultrasonic abnormalities were found.	dup(1p36.33p36.33,842.21K)-Variant of Uncertain Significance|dup(21q22.12q22.12,116.65K)-Variant of Uncertain Significance	No Pathogenic Variants	46, XN, inv(10)(P11.2q21)mat, t(19;21)(p13.3;q22.1)pat	46, XN, inv(10)(P11.2q21)mat, t(19;21)(p13.3;q22.1)pat	Parturition
20S7535914	Amniotic fluid	2020-12-09	Fetal	Solo	20S7535914	35	18	Yes	No ultrasonic abnormalities were found.	No Micro-deletion/duplication larger than 100K-NA	No Micro-deletion/duplication larger than 100K-NA	Negative	Negative	Parturition(cesarean section)
20S7535916	Chorionic villus	2020-12-10	Fetal	Solo	20S7535916	20	13	No	Abnormal soft markers: Nasal bone dysplasia	No Micro-deletion/duplication larger than 100K-NA	No Micro-deletion/duplication larger than 100K-NA	Negative	Negative	Parturition
20S7535919	Amniotic fluid	2020-12-10	Fetal	Solo	20S7535919	30	21	No	No ultrasonic abnormalities were found.	dup(15q13.1q13.1,647.01K)-Variant of Uncertain Significance|XO-Pathogenic	XO-Pathogenic	45, X[24]/46, XX[28]	XO-Pathogenic	Iatrogenic abortion(Labor Induction)
20S7535922	Amniotic fluid	2020-12-10	Fetal	Solo	20S7535922	29	17	No	No ultrasonic abnormalities were found.	del(7q31.31q31.31,189.04K)-Likely benign	No Pathogenic Variants	Negative	Negative	Parturition
20S7535926	Amniotic fluid	2020-12-11	Fetal	Solo	20S7535926	33	20	Yes	Abnormal soft markers: Choroid plexus cyst	No Micro-deletion/duplication larger than 100K-NA	No Micro-deletion/duplication larger than 100K-NA	Negative	Negative	Parturition
20S7535928	Amniotic fluid	2020-12-11	Fetal	Solo	20S7535928	31	16	Yes	No ultrasonic abnormalities were found.	No Micro-deletion/duplication larger than 100K-NA	No Micro-deletion/duplication larger than 100K-NA	Negative	Negative	Parturition(cesarean section)
20S7535929	Amniotic fluid	2020-12-11	Fetal	Solo	20S7535929	28	21	No	No ultrasonic abnormalities were found.	dup(6q23.2q23.2,281.32K)-Variant of Uncertain Significance|dup(11p15.4p15.4,127.03K)-Variant of Uncertain Significance|del(15q22.31q22.31,188.91K)-Variant of Uncertain Significance	No Pathogenic Variants	Negative	Negative	Parturition
20S7535930	Amniotic fluid	2020-12-11	Fetal	Solo	20S7535930	38	18	Yes	No ultrasonic abnormalities were found.	dup(2q37.2q37.2,269.61K)-Variant of Uncertain Significance	No Pathogenic Variants	Negative	Negative	Parturition(cesarean section)
20S7535931	Amniotic fluid	2020-12-11	Fetal	Solo	20S7535931	31	16	Yes	No ultrasonic abnormalities were found.	dup(11q11q11,273.81K)-Variant of Uncertain Significance|dup(20p13p13,210.13K)-Variant of Uncertain Significance	No Pathogenic Variants	Negative	Negative	Parturition
20S7535933	Amniotic fluid	2020-12-15	Fetal	Solo	20S7535933	30	18	No	No ultrasonic abnormalities were found.	del(7q11.23q11.23,450.98K)-Likely benign	No Pathogenic Variants	Negative	Negative	Parturition
20S7535934	Amniotic fluid	2020-12-15	Fetal	Solo	20S7535934	31	19	No	No ultrasonic abnormalities were found.	dup(4p16.3p16.3,135.69K)-Variant of Uncertain Significance|del(7q21.11q21.11,216.02K)-Variant of Uncertain Significance	No Pathogenic Variants	Negative	Negative	Parturition
20S7535936	Amniotic fluid	2020-12-15	Fetal	Solo	20S7535936	24	17	No	Structural abnormality and abnormal soft markers: Fetal cardiac abnormalities, Nasal bone dysplasia	No Micro-deletion/duplication larger than 100K-NA	No Micro-deletion/duplication larger than 100K-NA	Negative	Negative	Parturition
20S7535937	Amniotic fluid	2020-12-15	Fetal	Solo	20S7535937	27	16	No	No ultrasonic abnormalities were found.	del(15q13.2q13.2,104.60K)-Likely benign|dup(15q13.3q13.3,426.39K)-Likely benign|dup(Yq11.223q11.223,662.97K)-Variant of Uncertain Significance|T21-Pathogenic	T21-Pathogenic	47, XN, +21	T21-Pathogenic	Iatrogenic abortion(Labor Induction)
20S7535938	Amniotic fluid	2020-12-15	Fetal	Solo	20S7535938	32	16	No	No ultrasonic abnormalities were found.	del(5q11.2q11.2,103.21K)-Variant of Uncertain Significance|dup(11q13.1q13.1,185.04K)-Variant of Uncertain Significance|dup(Xq27.1q27.1,121.19K)-Variant of Uncertain Significance	No Pathogenic Variants	Negative	Negative	Parturition
20S7535939	Amniotic fluid	2020-12-15	Fetal	Solo	20S7535939	30	16	Yes	No ultrasonic abnormalities were found.	No Micro-deletion/duplication larger than 100K-NA	No Micro-deletion/duplication larger than 100K-NA	Negative	Negative	Parturition
20S7535941	Amniotic fluid	2020-12-16	Fetal	Solo	20S7535941	24	18	No	No ultrasonic abnormalities were found.	dup(3q26.1q26.1,110.55K)-Variant of Uncertain Significance|dup(6p11.2p11.2,158.48K)-Likely benign	No Pathogenic Variants	Negative	Negative	Parturition(cesarean section)
20S7535943	Amniotic fluid	2020-12-16	Fetal	Solo	20S7535943	28	17	No	No ultrasonic abnormalities were found.	dup(2p12p12,1.37M)-Variant of Uncertain Significance|del(7q11.23q11.23,485.52K)-Likely benign	No Pathogenic Variants	46, XN, inv(12)(p11.2q13)	46, XN, inv(12)(p11.2q13)	Parturition
20S7535945	Amniotic fluid	2020-12-16	Fetal	Solo	20S7535945	28	20	Yes	Abnormal soft markers: Choroid plexus cyst	del(7q31.1q31.1,175.94K)-Variant of Uncertain Significance	No Pathogenic Variants	Negative	Negative	Parturition
20S7535946	Amniotic fluid	2020-12-16	Fetal	Solo	20S7535946	34	18	Yes	No ultrasonic abnormalities were found.	del(9p23p23,165.34K)-Variant of Uncertain Significance|dup(Xp11.23p11.23,136.48K)-Benign	No Pathogenic Variants	Negative	Negative	Parturition
20S7535947	Amniotic fluid	2020-12-16	Fetal	Solo	20S7535947	38	16	Yes	No ultrasonic abnormalities were found.	dup(15q11.2q11.2,231.92K)-Benign	No Pathogenic Variants	Negative	Negative	Parturition
20S7535948	Amniotic fluid	2020-12-16	Fetal	Solo	20S7535948	30	16	Yes	No ultrasonic abnormalities were found.	dup(14q11.1q11.2,1.45M)-Benign	No Pathogenic Variants	Negative	Negative	Parturition
20S7535951	Amniotic fluid	2020-12-16	Fetal	Solo	20S7535951	24	20	Yes	Abnormal soft markers: Choroid plexus cyst	del(21q11.2q11.2,502.36K)-Likely benign	No Pathogenic Variants	46, XN, inv(9)(p11q13)	46, XN, inv(9)(p11q13)	Parturition
20S7535953	Amniotic fluid	2020-12-17	Fetal	Solo	20S7535953	38	17	Yes	No ultrasonic abnormalities were found.	del(6p21.2p21.2,104.09K)-Variant of Uncertain Significance	No Pathogenic Variants	Negative	Negative	Parturition(cesarean section)
20S7535954	Amniotic fluid	2020-12-17	Fetal	Solo	20S7535954	34	17	Yes	No ultrasonic abnormalities were found.	dup(9p24.1p24.1,214.76K)-Variant of Uncertain Significance	No Pathogenic Variants	Negative	Negative	Parturition
20S7535955	Amniotic fluid	2020-12-17	Fetal	Solo	20S7535955	42	16	Yes	No ultrasonic abnormalities were found.	dup(4q25q26,1.34M)-Variant of Uncertain Significance|del(11q22.1q22.1,103.55K)-Benign	No Pathogenic Variants	Negative	Negative	Parturition
20S7535956	Amniotic fluid	2020-12-17	Fetal	Solo	20S7535956	21	17	No	Abnormal soft markers: Nasal bone dysplasia	No Micro-deletion/duplication larger than 100K-NA	No Micro-deletion/duplication larger than 100K-NA	Negative	Negative	Parturition
20S7535957	Amniotic fluid	2020-12-17	Fetal	Solo	20S7535957	38	17	Yes	Abnormal soft markers: Increased NT	del(9p23p23,112.48K)-Benign|dup(11q14.3q14.3,1.45M)-Variant of Uncertain Significance|dup(17p11.2p11.2,221.24K)-Variant of Uncertain Significance|dup(Yq11.223q11.23,4.15M)-Variant of Uncertain Significance	No Pathogenic Variants	Negative	Negative	Parturition
20S7535960	Amniotic fluid	2020-12-18	Fetal	Solo	20S7535960	27	19	Yes	No ultrasonic abnormalities were found.	No Micro-deletion/duplication larger than 100K-NA	No Micro-deletion/duplication larger than 100K-NA	Negative	Negative	Parturition
20S7535961	Amniotic fluid	2020-12-18	Fetal	Solo	20S7535961	30	18	Yes	No ultrasonic abnormalities were found.	dup(6p11.2p11.1,704.02K)-Likely benign	No Pathogenic Variants	Negative	Negative	Parturition
20S7535962	Amniotic fluid	2020-12-18	Fetal	Solo	20S7535962	32	18	Yes	Abnormal soft markers: Increased NT	del(7q31.1q31.1,194.98K)-Variant of Uncertain Significance|del(20p12.1p12.1,140.03K)-Variant of Uncertain Significance|dup(Xp11.23p11.23,124.31K)-Benign|dup(Xq26.3q26.3,419.56K)-Variant of Uncertain Significance	No Pathogenic Variants	Negative	Negative	Parturition
20S7535966	Amniotic fluid	2020-12-18	Fetal	Solo	20S7535966	38	18	No	No ultrasonic abnormalities were found.	del(16p13.11p13.11,226.26K)-Likely benign|del(16p12.3p12.3,343.33K)-Variant of Uncertain Significance	No Pathogenic Variants	Negative	Negative	Parturition(cesarean section)
20S7535967	Chorionic villus	2020-12-22	Fetal	Solo	20S7535967	39	13	No	Abnormal soft markers: Increased NT (9.03mm), Hydrops fetalis, Nasal bone dysplasia	T18-Pathogenic	T18-Pathogenic	47, XN, +18	T18-Pathogenic	Iatrogenic abortion(Medical Abortion)
20S7535968	Amniotic fluid	2020-12-22	Fetal	Solo	20S7535968	31	17	No	No ultrasonic abnormalities were found.	dup(6p21.32p21.32,208.16K)-Likely benign	No Pathogenic Variants	Negative	Negative	Parturition
20S7535969	Amniotic fluid	2020-12-22	Fetal	Solo	20S7535969	34	20	No	Structural abnormality and abnormal soft markers: Fetal cardiac abnormalities, Echogenic fetal bowel	del(6q14.1q14.1,126.34K)-Variant of Uncertain Significance	No Pathogenic Variants	Negative	Negative	Parturition(cesarean section)
20S7535970	Amniotic fluid	2020-12-22	Fetal	Solo	20S7535970	30	20	No	No ultrasonic abnormalities were found.	dup(16p12.2p12.2,147.14K)-Benign|dup(22q11.21q11.21,154.97K)-Benign	No Pathogenic Variants	Negative	Negative	Parturition
20S7535971	Amniotic fluid	2020-12-22	Fetal	Solo	20S7535971	33	17	Yes	No ultrasonic abnormalities were found.	No Micro-deletion/duplication larger than 100K-NA	No Micro-deletion/duplication larger than 100K-NA	Negative	Negative	Parturition
20S7535974	Amniotic fluid	2020-12-22	Fetal	Solo	20S7535974	32	17	Yes	Abnormal soft markers: Choroid plexus cyst	dup(16p12.1p12.1,132.37K)-Variant of Uncertain Significance	No Pathogenic Variants	Negative	Negative	Parturition
20S7535975	Amniotic fluid	2020-12-22	Fetal	Solo	20S7535975	27	20	No	No ultrasonic abnormalities were found.	No Micro-deletion/duplication larger than 100K-NA	No Micro-deletion/duplication larger than 100K-NA	Negative	Negative	Parturition
20S7535976	Amniotic fluid	2020-12-23	Fetal	Solo	20S7535976	31	16	Yes	No ultrasonic abnormalities were found.	del(8q21.13q21.13,167.39K)-Variant of Uncertain Significance|dup(22q11.22q11.22,266.01K)-Variant of Uncertain Significance	No Pathogenic Variants	Negative	Negative	Parturition
20S7535977	Amniotic fluid	2020-12-23	Fetal	Solo	20S7535977	31	21	No	No ultrasonic abnormalities were found.	No Micro-deletion/duplication larger than 100K-NA	No Micro-deletion/duplication larger than 100K-NA	Negative	Negative	Parturition
20S7535978	Amniotic fluid	2020-12-23	Fetal	Solo	20S7535978	33	20	Yes	No ultrasonic abnormalities were found.	dup(17q24.3q24.3,963.47K)-Variant of Uncertain Significance	No Pathogenic Variants	Negative	Negative	Parturition(cesarean section)
20S7535980	Amniotic fluid	2020-12-23	Fetal	Solo	20S7535980	28	19	No	No ultrasonic abnormalities were found.	dup(1q23.3q23.3,129.46K)-Benign|dup(Xq21.1q21.1,154.68K)-Variant of Uncertain Significance	No Pathogenic Variants	Negative	Negative	Parturition
20S7535981	Amniotic fluid	2020-12-23	Fetal	Solo	20S7535981	30	17	No	No ultrasonic abnormalities were found.	No Micro-deletion/duplication larger than 100K-NA	No Micro-deletion/duplication larger than 100K-NA	Negative	Negative	Parturition
20S7535982	Amniotic fluid	2020-12-23	Fetal	Solo	20S7535982	28	18	No	No ultrasonic abnormalities were found.	No Micro-deletion/duplication larger than 100K-NA	No Micro-deletion/duplication larger than 100K-NA	Negative	Negative	Parturition
20S7535983	Amniotic fluid	2020-12-23	Fetal	Solo	20S7535983	27	17	No	No ultrasonic abnormalities were found.	No Micro-deletion/duplication larger than 100K-NA	No Micro-deletion/duplication larger than 100K-NA	Negative	Negative	Parturition
20S7535984	Amniotic fluid	2020-12-23	Fetal	Solo	20S7535984	30	17	Yes	No ultrasonic abnormalities were found.	dup(12q14.2q14.2,202.13K)-Benign	No Pathogenic Variants	Negative	Negative	Parturition
20S7535986	Amniotic fluid	2020-12-23	Fetal	Solo	20S7535986	30	16	No	No ultrasonic abnormalities were found.	dup(7p14.3p14.3,117.19K)-Likely benign|dup(10p14p14,162.83K)-Likely benign	No Pathogenic Variants	Negative	Negative	Parturition
20B2210272	Cord blood	2020-12-24	Fetal	Solo	20B2210272	32	22	No	No ultrasonic abnormalities were found.	dup(12q14.2q14.2,202.13K)-Benign|del(16q12.1q12.1,122.70K)-Variant of Uncertain Significance	No Pathogenic Variants	Negative	Negative	Parturition
20B2210273	Cord blood	2020-12-24	Fetal	Solo	20B2210273	33	25	Yes	Abnormal soft markers: Renal dysplasia	No Micro-deletion/duplication larger than 100K-NA	No Micro-deletion/duplication larger than 100K-NA	Negative	Negative	Parturition(cesarean section)
20B2210275	Cord blood	2020-12-24	Fetal	Solo	20B2210275	28	23	Yes	Structural abnormality: Chilopalatognathus	dup(Xp22.12p22.12,103.67K)-Variant of Uncertain Significance	No Pathogenic Variants	Negative	Negative	Iatrogenic abortion(Labor Induction)
20S7535987	Chorionic villus	2020-12-24	Fetal	Solo	20S7535987	30	13	Yes	Structural abnormality: Fetal malformation (nervous system)	del(1p31.1p31.1,461.11K)-Variant of Uncertain Significance	No Pathogenic Variants	Negative	Negative	Iatrogenic abortion(Medical Abortion)
20S7535988	Chorionic villus	2020-12-24	Fetal	Solo	20S7535988	24	13	Yes	Structural abnormality and abnormal soft markers: Fetal multiple malformations, Hydrops fetalis	del(4p15.2p15.2,195.40K)-Variant of Uncertain Significance|XO-Pathogenic	XO-Pathogenic	45, X	XO-Pathogenic	Iatrogenic abortion(Medical Abortion)
20S7535991	Amniotic fluid	2020-12-24	Fetal	Solo	20S7535991	28	20	Yes	Abnormal soft markers: Choroid plexus cyst	dup(15q11.2q11.2,728.50K)-Variant of Uncertain Significance|dup(Xp22.31p22.31,1.77M)-Variant of Uncertain Significance	No Pathogenic Variants	Negative	Negative	Parturition
20S7535992	Amniotic fluid	2020-12-24	Fetal	Solo	20S7535992	35	19	No	No ultrasonic abnormalities were found.	del(1q31.3q31.3,105.96K)-Benign	No Pathogenic Variants	Negative	Negative	Parturition
20S7535993	Amniotic fluid	2020-12-24	Fetal	Solo	20S7535993	28	19	No	No ultrasonic abnormalities were found.	dup(9q21.11q21.11,882.82K)-Variant of Uncertain Significance|dup(14q32.33q32.33,533.15K)-Variant of Uncertain Significance	No Pathogenic Variants	Negative	Negative	Parturition
20S7535994	Amniotic fluid	2020-12-24	Fetal	Solo	20S7535994	36	18	Yes	Structural abnormality: Strephenopodia	No Micro-deletion/duplication larger than 100K-NA	No Micro-deletion/duplication larger than 100K-NA	Negative	Negative	Iatrogenic abortion(Labor Induction)
20S7535995	Amniotic fluid	2020-12-24	Fetal	Solo	20S7535995	28	18	No	Abnormal soft markers: Nasal bone dysplasia	dup(11p15.5p15.5,220.63K)-Variant of Uncertain Significance|dup(16q22.1q22.1,528.66K)-Variant of Uncertain Significance	No Pathogenic Variants	Negative	Negative	Parturition
20S7535996	Amniotic fluid	2020-12-24	Fetal	Solo	20S7535996	28	17	Yes	No ultrasonic abnormalities were found.	No Micro-deletion/duplication larger than 100K-NA	No Micro-deletion/duplication larger than 100K-NA	Negative	Negative	Parturition
20S7535997	Amniotic fluid	2020-12-24	Fetal	Solo	20S7535997	40	18	No	No ultrasonic abnormalities were found.	dup(5q14.3q14.3,122.29K)-Variant of Uncertain Significance	No Pathogenic Variants	Negative	Negative	Parturition(cesarean section)
20B2210286	Cord blood	2020-12-25	Fetal	Solo	20B2210286	32	24	No	Structural abnormality: Fetal multiple malformations	del(5p14.3p14.3,196.25K)-Likely benign|T18-Pathogenic|dup(Xq11.2q11.2,105.68K)-Variant of Uncertain Significance	T18-Pathogenic	47, XN, +18	T18-Pathogenic	Iatrogenic abortion(Labor Induction)
20S2210901	Amniotic fluid	2020-12-25	Fetal	Solo	20S2210901	37	16	Yes	Structural abnormality: Fetal cardiac abnormalities	del(11p15.4p15.4,195.51K)-Benign|dup(20q13.13q13.13,202.74K)-Variant of Uncertain Significance	No Pathogenic Variants	Negative	Negative	Parturition(cesarean section)
20S2210902	Amniotic fluid	2020-12-25	Fetal	Solo	20S2210902	33	16	Yes	Abnormal soft markers: Choroid plexus cyst	No Micro-deletion/duplication larger than 100K-NA	No Micro-deletion/duplication larger than 100K-NA	47, XN, t(2:17)(q33:q25)pat, +17(2)/46, XN, t(2:17)(q33:q25)pat(48)	47, XN, t(2:17)(q33:q25)pat, +17(2)/46, XN, t(2:17)(q33:q25)pat(48)	Parturition
20S2210904	Amniotic fluid	2020-12-25	Fetal	Solo	20S2210904	28	16	No	Abnormal soft markers: Increased NT	dup(16p13.3p13.3,120.26K)-Variant of Uncertain Significance|dup(Xq21.31q21.31,204.93K)-Variant of Uncertain Significance	No Pathogenic Variants	Negative	Negative	Parturition
20S2210905	Amniotic fluid	2020-12-25	Fetal	Solo	20S2210905	30	18	No	Abnormal soft markers: Choroid plexus cyst	del(2q32.3q32.3,110.37K)-Variant of Uncertain Significance|dup(10q21.1q21.1,196.18K)-Variant of Uncertain Significance	No Pathogenic Variants	Negative	Negative	Parturition
20S2210906	Amniotic fluid	2020-12-25	Fetal	Solo	20S2210906	38	16	Yes	No ultrasonic abnormalities were found.	No Micro-deletion/duplication larger than 100K-NA	No Micro-deletion/duplication larger than 100K-NA	Negative	Negative	Parturition
20S2210907	Amniotic fluid	2020-12-25	Fetal	Solo	20S2210907	42	18	Yes	No ultrasonic abnormalities were found.	dup(8p22p22,834.63K)-Variant of Uncertain Significance	No Pathogenic Variants	Negative	Negative	Parturition
20S2210909	Amniotic fluid	2020-12-25	Fetal	Solo	20S2210909	31	17	Yes	No ultrasonic abnormalities were found.	del(3p26.1p26.1,114.61K)-Benign|dup(16q24.3q24.3,156.55K)-Variant of Uncertain Significance	No Pathogenic Variants	Negative	Negative	Parturition
20S2210910	Amniotic fluid	2020-12-25	Fetal	Solo	20S2210910	36	19	No	Abnormal soft markers: Choroid plexus cyst	No Micro-deletion/duplication larger than 100K-NA	No Micro-deletion/duplication larger than 100K-NA	Negative	Negative	Parturition
20S2210914	Amniotic fluid	2020-12-29	Fetal	Solo	20S2210914	27	16	No	No ultrasonic abnormalities were found.	No Micro-deletion/duplication larger than 100K-NA	No Micro-deletion/duplication larger than 100K-NA	Negative	Negative	Parturition(cesarean section)
20S2210915	Amniotic fluid	2020-12-29	Fetal	Solo	20S2210915	28	19	Yes	No ultrasonic abnormalities were found.	dup(2p25.3p25.3,542.45K)-Variant of Uncertain Significance	No Pathogenic Variants	Negative	Negative	Parturition
20S2210916	Amniotic fluid	2020-12-29	Fetal	Solo	20S2210916	42	16	Yes	No ultrasonic abnormalities were found.	dup(Xp21.1p21.1,166.05K)-Variant of Uncertain Significance	No Pathogenic Variants	Negative	Negative	Parturition
20B2210301	Cord blood	2020-12-30	Fetal	Solo	20B2210301	28	24	No	Structural abnormality: Fetal malformation (nervous system)	dup(10p15.3p15.3,427.27K)-Variant of Uncertain Significance	No Pathogenic Variants	Negative	Negative	Iatrogenic abortion(Labor Induction)
20S2210921	Chorionic villus	2020-12-30	Fetal	Solo	20S2210921	29	15	Yes	Structural abnormality: Fetal multiple malformations	dup(6q25.3q26,494.36K)-Variant of Uncertain Significance|T13-Pathogenic|dup(15q11.2q11.2,196.52K)-Benign|dup(Yq11.222q11.222,587.75K)-Variant of Uncertain Significance	T13-Pathogenic	46, XY, +13, der(13;14)(q10;q10)[2]/46, XX[20]	T13-Pathogenic	Iatrogenic abortion(Medical Abortion)
20S2210922	Amniotic fluid	2020-12-30	Fetal	Solo	20S2210922	29	20	No	No ultrasonic abnormalities were found.	dup(2p22.1p22.1,126.28K)-Variant of Uncertain Significance	No Pathogenic Variants	Negative	Negative	Parturition
20S2210926	Amniotic fluid	2020-12-30	Fetal	Solo	20S2210926	38	17	Yes	No ultrasonic abnormalities were found.	No Micro-deletion/duplication larger than 100K-NA	No Micro-deletion/duplication larger than 100K-NA	Negative	Negative	Parturition
20S2210927	Amniotic fluid	2020-12-30	Fetal	Solo	20S2210927	30	17	No	No ultrasonic abnormalities were found.	No Micro-deletion/duplication larger than 100K-NA	No Micro-deletion/duplication larger than 100K-NA	Negative	Negative	Parturition
20S2210929	Amniotic fluid	2020-12-30	Fetal	Solo	20S2210929	33	21	Yes	No ultrasonic abnormalities were found.	del(7q11.23q11.23,502.62K)-Likely benign	No Pathogenic Variants	Negative	Negative	Parturition(cesarean section)
20S2210930	Amniotic fluid	2020-12-30	Fetal	Solo	20S2210930	37	16	No	No ultrasonic abnormalities were found.	No Micro-deletion/duplication larger than 100K-NA	No Micro-deletion/duplication larger than 100K-NA	Negative	Negative	Parturition
20S2210931	Amniotic fluid	2020-12-30	Fetal	Solo	20S2210931	39	16	No	Structural abnormality: Fetal multiple malformations	T13-Pathogenic	T13-Pathogenic	47, XN, +13	T13-Pathogenic	Iatrogenic abortion(Labor Induction)
20S2210935	Amniotic fluid	2020-12-31	Fetal	Solo	20S2210935	37	21	Yes	No ultrasonic abnormalities were found.	dup(1q31.3q31.3,138.37K)-Likely benign|dup(1q44q44,293.60K)-Variant of Uncertain Significance|dup(5p14.1p14.1,178.90K)-Variant of Uncertain Significance|dup(7q36.1q36.1,226.78K)-Variant of Uncertain Significance|dup(22q11.21q11.21,361.27K)-Likely benign	No Pathogenic Variants	Negative	Negative	Parturition(cesarean section)
20S2210936	Amniotic fluid	2020-12-31	Fetal	Solo	20S2210936	31	20	No	No ultrasonic abnormalities were found.	dup(2p24.3p24.3,796.11K)-Variant of Uncertain Significance|dup(2q21.1q21.1,191.89K)-Variant of Uncertain Significance|dup(Xq28q28,107.93K)-Variant of Uncertain Significance	No Pathogenic Variants	Negative	Negative	Parturition
20S2210937	Amniotic fluid	2020-12-31	Fetal	Solo	20S2210937	34	19	Yes	Structural abnormality: Fetal cardiac abnormalities	dup(6q25.3q25.3,331.81K)-Variant of Uncertain Significance|dup(7p12.2p12.2,455.94K)-Variant of Uncertain Significance	No Pathogenic Variants	Negative	Negative	Parturition
20S2210938	Amniotic fluid	2020-12-31	Fetal	Solo	20S2210938	25	16	No	No ultrasonic abnormalities were found.	dup(Yq11.222q11.222,1.40M)-Variant of Uncertain Significance	No Pathogenic Variants	Negative	Negative	Parturition
21S02114003	Amniotic fluid	2021-01-05	Fetal	Solo	21S02114003	34	16	Yes	No ultrasonic abnormalities were found.	No Micro-deletion/duplication larger than 100K-NA	No Micro-deletion/duplication larger than 100K-NA	Negative	Negative	Parturition
21S02114004	Amniotic fluid	2021-01-05	Fetal	Solo	21S02114004	31	17	No	Abnormal soft markers: Nasal bone dysplasia	dup(15q26.3q26.3,541.31K)-Variant of Uncertain Significance|T21-Pathogenic|dup(22q11.21q11.21,163.94K)-Variant of Uncertain Significance	T21-Pathogenic	47, XN, +21	T21-Pathogenic	Iatrogenic abortion(Labor Induction)
21S02114005	Amniotic fluid	2021-01-05	Fetal	Solo	21S02114005	33	18	Yes	No ultrasonic abnormalities were found.	No Micro-deletion/duplication larger than 100K-NA	No Micro-deletion/duplication larger than 100K-NA	Negative	Negative	Parturition
21S02114007	Amniotic fluid	2021-01-05	Fetal	Solo	21S02114007	36	20	Yes	Abnormal soft markers: Choroid plexus cyst	No Micro-deletion/duplication larger than 100K-NA	No Micro-deletion/duplication larger than 100K-NA	Negative	Negative	Parturition
21S02114008	Amniotic fluid	2021-01-05	Fetal	Solo	21S02114008	26	17	Yes	No ultrasonic abnormalities were found.	dup(5p13.2p13.2,245.13K)-Variant of Uncertain Significance|dup(7p21.3p21.3,109.97K)-Benign|del(16p13.3p13.3,164.29K)-Variant of Uncertain Significance	No Pathogenic Variants	46, XN, inv(9)(p11q13)	46, XN, inv(9)(p11q13)	Parturition(cesarean section)
21S02114009	Amniotic fluid	2021-01-05	Fetal	Solo	21S02114009	28	16	No	Abnormal soft markers: Choroid plexus cyst	No Micro-deletion/duplication larger than 100K-NA	No Micro-deletion/duplication larger than 100K-NA	46, XN, ins(6;11)(q11;q12q13.5)[6]/46, XN[45]	46, XN, ins(6;11)(q11;q12q13.5)[6]/46, XN[45]	Parturition
21B02112017	Cord blood	2021-01-06	Fetal	Solo	21B02112017	28	23	No	Structural abnormality: Fetal multiple malformations	del(7q31.1q31.1,153.92K)-Variant of Uncertain Significance|dup(17p11.2p11.2,241.64K)-Variant of Uncertain Significance	No Pathogenic Variants	Negative	Negative	Iatrogenic abortion(Labor Induction)
21S02114012	Amniotic fluid	2021-01-06	Fetal	Solo	21S02114012	32	16	Yes	No ultrasonic abnormalities were found.	No Micro-deletion/duplication larger than 100K-NA	No Micro-deletion/duplication larger than 100K-NA	Negative	Negative	Iatrogenic abortion(Labor Induction)
21S02114013	Amniotic fluid	2021-01-06	Fetal	Solo	21S02114013	33	19	Yes	No ultrasonic abnormalities were found.	dup(3q29q29,251.73K)-Variant of Uncertain Significance	No Pathogenic Variants	Negative	Negative	Parturition
21S02114014	Amniotic fluid	2021-01-06	Fetal	Solo	21S02114014	28	16	No	Abnormal soft markers: Increased NT	dup(11p15.4p15.4,112.03K)-Benign|dup(Yq11.223q11.223,574.51K)-Variant of Uncertain Significance	No Pathogenic Variants	Negative	Negative	Parturition(cesarean section)
21S02114015	Amniotic fluid	2021-01-06	Fetal	Solo	21S02114015	39	21	Yes	No ultrasonic abnormalities were found.	No Micro-deletion/duplication larger than 100K-NA	No Micro-deletion/duplication larger than 100K-NA	Negative	Negative	Parturition(cesarean section)
21S02114016	Amniotic fluid	2021-01-06	Fetal	Solo	21S02114016	31	16	No	No ultrasonic abnormalities were found.	del(8p22p22,142.92K)-Variant of Uncertain Significance|del(12q21.31q21.31,291.17K)-Variant of Uncertain Significance|dup(17p13.2p13.2,161.83K)-Variant of Uncertain Significance|dup(Xq22.3q22.3,256.86K)-Variant of Uncertain Significance	No Pathogenic Variants	Negative	Negative	Parturition
21S02114017	Amniotic fluid	2021-01-06	Fetal	Solo	21S02114017	30	17	No	No ultrasonic abnormalities were found.	del(15q11.2q11.2,110.87K)-Benign	No Pathogenic Variants	Negative	Negative	Parturition
21S02114018	Amniotic fluid	2021-01-06	Fetal	Solo	21S02114018	33	19	Yes	No ultrasonic abnormalities were found.	del(3p26.2p26.1,286.69K)-Likely benign	No Pathogenic Variants	Negative	Negative	Parturition
21S02114020	Amniotic fluid	2021-01-06	Fetal	Solo	21S02114020	30	17	Yes	No ultrasonic abnormalities were found.	dup(15q25.1q25.1,104.69K)-Variant of Uncertain Significance|dup(17q22q22,140.51K)-Variant of Uncertain Significance	No Pathogenic Variants	Negative	Negative	Parturition
21S02114021	Amniotic fluid	2021-01-06	Fetal	Solo	21S02114021	32	16	Yes	No ultrasonic abnormalities were found.	dup(7p14.1p14.1,127.90K)-Variant of Uncertain Significance	No Pathogenic Variants	Negative	Negative	Parturition
21S02114023	Amniotic fluid	2021-01-06	Fetal	Solo	21S02114023	35	19	Yes	No ultrasonic abnormalities were found.	dup(2q21.1q21.1,647.85K)-Variant of Uncertain Significance	No Pathogenic Variants	Negative	Negative	Parturition
21S02114027	Amniotic fluid	2021-01-07	Fetal	Solo	21S02114027	23	16	No	No ultrasonic abnormalities were found.	dup(11p12p12,146.08K)-Variant of Uncertain Significance	No Pathogenic Variants	Negative	Negative	Parturition(cesarean section)
21S02114028	Amniotic fluid	2021-01-07	Fetal	Solo	21S02114028	33	16	Yes	No ultrasonic abnormalities were found.	dup(Yp11.2p11.2,231.34K)-Variant of Uncertain Significance	No Pathogenic Variants	Negative	Negative	Parturition
21S02114029	Amniotic fluid	2021-01-07	Fetal	Solo	21S02114029	32	17	Yes	No ultrasonic abnormalities were found.	dup(4q22.1q22.1,177.72K)-Variant of Uncertain Significance|dup(14q32.12q32.12,183.75K)-Variant of Uncertain Significance|dup(14q32.33q32.33,257.21K)-Benign|dup(16p12.3p12.3,133.63K)-Variant of Uncertain Significance|dup(Yq11.223q11.23,4.06M)-Variant of Uncertain Significance|XXY-Pathogenic	XXY-Pathogenic	47, XXY	XXY-Pathogenic	Iatrogenic abortion(Labor Induction)
21S02114031	Amniotic fluid	2021-01-07	Fetal	Solo	21S02114031	34	17	Yes	No ultrasonic abnormalities were found.	dup(2q11.2q11.2,126.05K)-Variant of Uncertain Significance	No Pathogenic Variants	Negative	Negative	Parturition
21S02114032	Amniotic fluid	2021-01-07	Fetal	Solo	21S02114032	31	17	No	Abnormal soft markers: Increased NF (5.03mm)	dup(11q24.3q24.3,132.02K)-Variant of Uncertain Significance|dup(16q24.3q24.3,156.55K)-Variant of Uncertain Significance	No Pathogenic Variants	Negative	Negative	Iatrogenic abortion(Labor Induction)
21S02114034	Amniotic fluid	2021-01-07	Fetal	Solo	21S02114034	32	20	Yes	No ultrasonic abnormalities were found.	No Micro-deletion/duplication larger than 100K-NA	No Micro-deletion/duplication larger than 100K-NA	Negative	Negative	Parturition
21S02114035	Amniotic fluid	2021-01-07	Fetal	Solo	21S02114035	29	18	Yes	Abnormal soft markers: Increased NT	dup(7p21.1p21.1,566.14K)-Variant of Uncertain Significance|dup(16q24.1q24.1,100.28K)-Variant of Uncertain Significance	No Pathogenic Variants	Negative	Negative	Parturition
21B02112035	Cord blood	2021-01-08	Fetal	Solo	21B02112035	32	27	Yes	Structural abnormality: Strephenopodia	dup(10p14p14,198.04K)-Likely benign|dup(16p13.2p13.2,280.87K)-Variant of Uncertain Significance	No Pathogenic Variants	Negative	Negative	Parturition
21S02114036	Chorionic villus	2021-01-08	Fetal	Solo	21S02114036	30	14	No	Structural abnormality: Fetal multiple malformations	dup(3q25.2q25.31,657.21K)-Variant of Uncertain Significance	No Pathogenic Variants	Negative	Negative	Iatrogenic abortion(Labor Induction)
21S02114039	Amniotic fluid	2021-01-08	Fetal	Solo	21S02114039	32	18	No	Structural abnormality: Fetal cardiac abnormalities	dup(Xp22.31p22.31,1.75M)-Variant of Uncertain Significance	No Pathogenic Variants	Negative	Negative	Iatrogenic abortion(induced abortion)
21S02114040	Amniotic fluid	2021-01-08	Fetal	Solo	21S02114040	34	16	Yes	Abnormal soft markers: Echogenic fetal bowel	dup(6q27q27,245.50K)-Variant of Uncertain Significance|del(20p12.1p12.1,114.14K)-Variant of Uncertain Significance	No Pathogenic Variants	Negative	Negative	Parturition(cesarean section)
21S02114041	Amniotic fluid	2021-01-08	Fetal	Solo	21S02114041	29	17	No	No ultrasonic abnormalities were found.	del(9p21.1p21.1,102.67K)-Likely benign|dup(Xq24q24,188.70K)-Variant of Uncertain Significance	No Pathogenic Variants	Negative	Negative	Parturition
21S02114042	Amniotic fluid	2021-01-08	Fetal	Solo	21S02114042	29	19	Yes	No ultrasonic abnormalities were found.	dup(1p31.1p31.1,212.32K)-Variant of Uncertain Significance|dup(14q31.1q31.1,107.82K)-Variant of Uncertain Significance	No Pathogenic Variants	Negative	Negative	Parturition
21S02114043	Amniotic fluid	2021-01-08	Fetal	Solo	21S02114043	39	16	Yes	Abnormal soft markers: Nasal bone dysplasia	No Micro-deletion/duplication larger than 100K-NA	No Micro-deletion/duplication larger than 100K-NA	Negative	Negative	Parturition
21S02114044	Amniotic fluid	2021-01-08	Fetal	Solo	21S02114044	30	16	Yes	No ultrasonic abnormalities were found.	No Micro-deletion/duplication larger than 100K-NA	No Micro-deletion/duplication larger than 100K-NA	Negative	Negative	Parturition(cesarean section)
21S02114045	Amniotic fluid	2021-01-08	Fetal	Solo	21S02114045	26	16	Yes	No ultrasonic abnormalities were found.	dup(7p14.3p14.3,239.22K)-Variant of Uncertain Significance	No Pathogenic Variants	Negative	Negative	Parturition
21S02114046	Amniotic fluid	2021-01-08	Fetal	Solo	21S02114046	21	17	Yes	No ultrasonic abnormalities were found.	dup(2q21.1q21.1,386.57K)-Variant of Uncertain Significance|dup(7p14.1p14.1,139.35K)-Variant of Uncertain Significance|dup(16p12.3p12.3,139.11K)-Variant of Uncertain Significance	No Pathogenic Variants	Negative	Negative	Parturition
21B02112044	Cord blood	2021-01-12	Fetal	Solo	21B02112044	27	25	Yes	Structural abnormality: Fetal cardiac abnormalities	No Micro-deletion/duplication larger than 100K-NA	No Micro-deletion/duplication larger than 100K-NA	Negative	Negative	Iatrogenic abortion(Labor Induction)
21S02114047	Amniotic fluid	2021-01-12	Fetal	Solo	21S02114047	32	16	No	No ultrasonic abnormalities were found.	dup(2p24.3p24.3,801.91K)-Variant of Uncertain Significance	No Pathogenic Variants	Negative	Negative	Parturition
21S02114048	Amniotic fluid	2021-01-12	Fetal	Solo	21S02114048	32	16	No	Abnormal soft markers: Nasal bone dysplasia	No Micro-deletion/duplication larger than 100K-NA	No Micro-deletion/duplication larger than 100K-NA	Negative	Negative	Parturition
21S02114050	Amniotic fluid	2021-01-12	Fetal	Solo	21S02114050	37	16	Yes	No ultrasonic abnormalities were found.	No Micro-deletion/duplication larger than 100K-NA	No Micro-deletion/duplication larger than 100K-NA	45, XN, der(14;21)(q10;q10)mat	45, XN, der(14;21)(q10;q10)mat	Parturition
21S02114051	Amniotic fluid	2021-01-12	Fetal	Solo	21S02114051	37	18	Yes	Abnormal soft markers: Increased NT	No Micro-deletion/duplication larger than 100K-NA	No Micro-deletion/duplication larger than 100K-NA	Negative	Negative	Parturition
21S02114055	Amniotic fluid	2021-01-13	Fetal	Solo	21S02114055	32	16	Yes	No ultrasonic abnormalities were found.	No Micro-deletion/duplication larger than 100K-NA	No Micro-deletion/duplication larger than 100K-NA	Negative	Negative	Parturition
21S02114056	Amniotic fluid	2021-01-13	Fetal	Solo	21S02114056	34	20	Yes	No ultrasonic abnormalities were found.	dup(5p15.33p15.33,253.27K)-Variant of Uncertain Significance|del(7q31.1q31.1,168.35K)-Variant of Uncertain Significance|dup(12q23.3q23.3,117.86K)-Variant of Uncertain Significance|dup(17p11.2p11.2,198.78K)-Variant of Uncertain Significance	No Pathogenic Variants	Negative	Negative	Parturition(cesarean section)
21S02114057	Amniotic fluid	2021-01-13	Fetal	Solo	21S02114057	34	16	No	Abnormal soft markers: Increased NT	No Micro-deletion/duplication larger than 100K-NA	No Micro-deletion/duplication larger than 100K-NA	Negative	Negative	Parturition
21S02114058	Amniotic fluid	2021-01-13	Fetal	Solo	21S02114058	39	18	No	Abnormal soft markers: Renal dysplasia	dup(4p16.1p16.1,102.73K)-Variant of Uncertain Significance|dup(6q12q12,651.32K)-Variant of Uncertain Significance	No Pathogenic Variants	Negative	Negative	Parturition
21S02114062	Amniotic fluid	2021-01-13	Fetal	Solo	21S02114062	37	19	Yes	No ultrasonic abnormalities were found.	dup(Xq11.1q11.1,184.06K)-Variant of Uncertain Significance	No Pathogenic Variants	Negative	Negative	Parturition
21S02114063	Amniotic fluid	2021-01-13	Fetal	Solo	21S02114063	28	17	Yes	Abnormal soft markers: Increased NT	dup(7p14.1p14.1,127.90K)-Variant of Uncertain Significance	No Pathogenic Variants	Negative	Negative	Parturition
21B02112063	Cord blood	2021-01-14	Fetal	Solo	21B02112063	26	24	No	Structural abnormality: Fetal multiple malformations	No Micro-deletion/duplication larger than 100K-NA	No Micro-deletion/duplication larger than 100K-NA	Negative	Negative	Iatrogenic abortion(Labor Induction)
21S02114064	Amniotic fluid	2021-01-14	Fetal	Solo	21S02114064	32	18	No	No ultrasonic abnormalities were found.	dup(16q22.1q22.1,235.19K)-Variant of Uncertain Significance	No Pathogenic Variants	Negative	Negative	Parturition
21S02114065	Amniotic fluid	2021-01-14	Fetal	Solo	21S02114065	38	16	Yes	No ultrasonic abnormalities were found.	No Micro-deletion/duplication larger than 100K-NA	No Micro-deletion/duplication larger than 100K-NA	Negative	Negative	Parturition(cesarean section)
21S02114066	Amniotic fluid	2021-01-14	Fetal	Solo	21S02114066	24	20	No	No ultrasonic abnormalities were found.	No Micro-deletion/duplication larger than 100K-NA	No Micro-deletion/duplication larger than 100K-NA	Negative	Negative	Parturition
21S02114067	Amniotic fluid	2021-01-14	Fetal	Solo	21S02114067	36	17	Yes	No ultrasonic abnormalities were found.	No Micro-deletion/duplication larger than 100K-NA	No Micro-deletion/duplication larger than 100K-NA	46, XN, inv(9)(p11q13)pat	46, XN, inv(9)(p11q13)pat	Parturition(cesarean section)
21S02114068	Chorionic villus	2021-01-15	Fetal	Solo	21S02114068	34	13	No	Abnormal soft markers: Increased NT, Hydrops fetalis	T21-Pathogenic|dup(Xp11.23p11.23,124.31K)-Benign	T21-Pathogenic	47, XN, +21	T21-Pathogenic	Iatrogenic abortion(Medical Abortion)
21S02114071	Amniotic fluid	2021-01-15	Fetal	Solo	21S02114071	35	17	No	No ultrasonic abnormalities were found.	dup(4q35.2q35.2,432.65K)-Likely benign|dup(12p12.3p12.3,122.36K)-Variant of Uncertain Significance	No Pathogenic Variants	Negative	Negative	Parturition
21S02114074	Amniotic fluid	2021-01-15	Fetal	Solo	21S02114074	31	17	No	No ultrasonic abnormalities were found.	No Micro-deletion/duplication larger than 100K-NA	No Micro-deletion/duplication larger than 100K-NA	Negative	Negative	Parturition(cesarean section)
21S02114075	Amniotic fluid	2021-01-15	Fetal	Solo	21S02114075	31	17	No	No ultrasonic abnormalities were found.	No Micro-deletion/duplication larger than 100K-NA	No Micro-deletion/duplication larger than 100K-NA	Negative	Negative	Parturition
21S02114076	Amniotic fluid	2021-01-15	Fetal	Solo	21S02114076	29	18	Yes	No ultrasonic abnormalities were found.	dup(5q34q34,310.58K)-Variant of Uncertain Significance|dup(16p12.1p12.1,127.16K)-Variant of Uncertain Significance	No Pathogenic Variants	45, XN, der(13;14)(q10;q10)pat	45, XN, der(13;14)(q10;q10)pat	Parturition
21S02114077	Amniotic fluid	2021-01-15	Fetal	Solo	21S02114077	32	24	Yes	Abnormal soft markers: Nasal bone dysplasia	dup(16q24.3q24.3,149.22K)-Variant of Uncertain Significance	No Pathogenic Variants	Negative	Negative	Parturition
21S02114078	Amniotic fluid	2021-01-15	Fetal	Solo	21S02114078	35	16	Yes	No ultrasonic abnormalities were found.	dup(7p21.3p21.3,109.97K)-Benign	No Pathogenic Variants	Negative	Negative	Parturition
21S02114079	Amniotic fluid	2021-01-15	Fetal	Solo	21S02114079	23	16	Yes	Abnormal soft markers: Increased NT (6.65mm)	dup(8q24.22q24.22,317.48K)-Variant of Uncertain Significance|del(9p23p23,250.55K)-Benign	No Pathogenic Variants	Negative	Negative	Parturition
21B02112079	Cord blood	2021-01-19	Fetal	Solo	21B02112079	26	24	No	Structural abnormality: Fetal malformation (nervous system)	No Micro-deletion/duplication larger than 100K-NA	No Micro-deletion/duplication larger than 100K-NA	Negative	Negative	Iatrogenic abortion(Labor Induction)
21S02114086	Amniotic fluid	2021-01-19	Fetal	Solo	21S02114086	34	19	Yes	No ultrasonic abnormalities were found.	No Micro-deletion/duplication larger than 100K-NA	No Micro-deletion/duplication larger than 100K-NA	Negative	Negative	Parturition
21S02114087	Amniotic fluid	2021-01-19	Fetal	Solo	21S02114087	28	17	No	No ultrasonic abnormalities were found.	dup(Xp22.31p22.31,536.35K)-Variant of Uncertain Significance	No Pathogenic Variants	Negative	Negative	Parturition
21S02114088	Amniotic fluid	2021-01-19	Fetal	Solo	21S02114088	32	16	No	No ultrasonic abnormalities were found.	dup(12q21.1q21.1,114.44K)-Variant of Uncertain Significance	No Pathogenic Variants	Negative	Negative	Parturition
21S02114091	Amniotic fluid	2021-01-20	Fetal	Solo	21S02114091	30	20	No	Abnormal soft markers: Choroid plexus cyst	dup(3q26.1q26.1,431.16K)-Variant of Uncertain Significance|dup(14q23.2q23.2,108.76K)-Variant of Uncertain Significance	No Pathogenic Variants	Negative	Negative	Parturition(cesarean section)
21S02114093	Amniotic fluid	2021-01-20	Fetal	Solo	21S02114093	29	17	No	Abnormal soft markers: Nasal bone dysplasia	No Micro-deletion/duplication larger than 100K-NA	No Micro-deletion/duplication larger than 100K-NA	Negative	Negative	Parturition
21S02114094	Amniotic fluid	2021-01-20	Fetal	Solo	21S02114094	22	16	Yes	No ultrasonic abnormalities were found.	dup(1p31.1p31.1,127.28K)-Variant of Uncertain Significance	No Pathogenic Variants	Negative	Negative	Parturition
21S02114096	Amniotic fluid	2021-01-20	Fetal	Solo	21S02114096	29	19	Yes	No ultrasonic abnormalities were found.	dup(2q21.1q21.1,322.40K)-Variant of Uncertain Significance	No Pathogenic Variants	Negative	Negative	Parturition
21S02114097	Amniotic fluid	2021-01-20	Fetal	Solo	21S02114097	32	17	No	Abnormal soft markers: Choroid plexus cyst	del(6q22.1q22.1,862.10K)-Variant of Uncertain Significance	No Pathogenic Variants	Negative	Negative	Parturition
21S02114098	Amniotic fluid	2021-01-20	Fetal	Solo	21S02114098	26	18	No	Abnormal soft markers: Nasal bone dysplasia	T21-Pathogenic	T21-Pathogenic	47, XN, +21	T21-Pathogenic	Iatrogenic abortion(induced abortion)
21S02114099	Amniotic fluid	2021-01-21	Fetal	Solo	21S02114099	32	17	No	Abnormal soft markers: Echogenic fetal bowel, Renal dysplasia	No Micro-deletion/duplication larger than 100K-NA	No Micro-deletion/duplication larger than 100K-NA	Negative	Negative	Parturition
21S02114100	Amniotic fluid	2021-01-21	Fetal	Solo	21S02114100	32	18	Yes	No ultrasonic abnormalities were found.	dup(19p12p12,312.60K)-Variant of Uncertain Significance	No Pathogenic Variants	Negative	Negative	Parturition
21S02114103	Amniotic fluid	2021-01-21	Fetal	Solo	21S02114103	34	16	Yes	No ultrasonic abnormalities were found.	No Micro-deletion/duplication larger than 100K-NA	No Micro-deletion/duplication larger than 100K-NA	Negative	Negative	Parturition
21S02114104	Amniotic fluid	2021-01-21	Fetal	Solo	21S02114104	43	18	Yes	No ultrasonic abnormalities were found.	dup(1p21.1p21.1,185.04K)-Benign|del(7q11.23q11.23,425.45K)-Likely benign|dup(13q31.3q32.1,1.29M)-Variant of Uncertain Significance	No Pathogenic Variants	Negative	Negative	Parturition
21S02114105	Amniotic fluid	2021-01-21	Fetal	Solo	21S02114105	33	18	Yes	Abnormal soft markers: Choroid plexus cyst	dup(19p12p12,131.93K)-Variant of Uncertain Significance	No Pathogenic Variants	Negative	Negative	Parturition
21B02112094	Cord blood	2021-01-21	Fetal	Solo	21B02112094	33	23	No	Structural abnormality: Duodenal atresia or narrow	No Micro-deletion/duplication larger than 100K-NA	No Micro-deletion/duplication larger than 100K-NA	Negative	Negative	Parturition
21B02112096	Cord blood	2021-01-21	Fetal	Solo	21B02112096	36	19	Yes	Structural abnormality: Fetal cardiac abnormalities	del(Xp21.1p21.1,165.36K)-Pathogenic	del(Xp21.1p21.1,165.36K)-Pathogenic	Negative	del(Xp21.1p21.1,165.36K)-Pathogenic	Iatrogenic abortion(Labor Induction)
21S02114106	Amniotic fluid	2021-01-22	Fetal	Solo	21S02114106	37	17	Yes	Structural abnormality: Fetal cardiac abnormalities	dup(Xq25q25,262.07K)-Variant of Uncertain Significance	No Pathogenic Variants	Negative	Negative	Parturition(cesarean section)
21S02114110	Amniotic fluid	2021-01-22	Fetal	Solo	21S02114110	39	16	No	No ultrasonic abnormalities were found.	No Micro-deletion/duplication larger than 100K-NA	No Micro-deletion/duplication larger than 100K-NA	Negative	Negative	Parturition
21S02114111	Amniotic fluid	2021-01-22	Fetal	Solo	21S02114111	42	18	Yes	Abnormal soft markers: Choroid plexus cyst	dup(11q14.3q14.3,138.47K)-Variant of Uncertain Significance|dup(Xq25q25,198.34K)-Variant of Uncertain Significance	No Pathogenic Variants	Negative	Negative	Parturition
21S02114112	Amniotic fluid	2021-01-26	Fetal	Solo	21S02114112	46	16	Yes	No ultrasonic abnormalities were found.	del(21q11.2q11.2,644.18K)-Variant of Uncertain Significance	No Pathogenic Variants	Negative	Negative	Parturition
21S02114113	Amniotic fluid	2021-01-26	Fetal	Solo	21S02114113	31	16	Yes	No ultrasonic abnormalities were found.	dup(1q23.3q23.3,298.18K)-Variant of Uncertain Significance	No Pathogenic Variants	Negative	Negative	Iatrogenic abortion(Labor Induction)
21S02114114	Amniotic fluid	2021-01-26	Fetal	Solo	21S02114114	25	18	No	No ultrasonic abnormalities were found.	dup(7p14.3p14.3,117.19K)-Likely benign	No Pathogenic Variants	Negative	Negative	Parturition(cesarean section)
21S02114115	Amniotic fluid	2021-01-26	Fetal	Solo	21S02114115	31	17	Yes	No ultrasonic abnormalities were found.	del(5q32q32,326.72K)-Variant of Uncertain Significance	No Pathogenic Variants	Negative	Negative	Parturition
21S02114116	Amniotic fluid	2021-01-25	Fetal	Solo	21S02114116	31	19	No	Structural abnormality: Fetal multiple malformations	dup(10p14p14,169.71K)-Likely benign|T21-Pathogenic	T21-Pathogenic	47, XN, +21	T21-Pathogenic	Iatrogenic abortion(induced abortion)
21S02114117	Chorionic villus	2021-01-27	Fetal	Solo	21S02114117	35	13	No	Abnormal soft markers: Increased NT (5.3mm), Hydrops fetalis	T21-Pathogenic	T21-Pathogenic	47, XN, +21	T21-Pathogenic	Iatrogenic abortion(Medical Abortion)
21S02114118	Amniotic fluid	2021-01-27	Fetal	Solo	21S02114118	37	18	Yes	No ultrasonic abnormalities were found.	dup(3p12.3p12.3,259.96K)-Benign	No Pathogenic Variants	Negative	Negative	Parturition
21S02114119	Amniotic fluid	2021-01-27	Fetal	Solo	21S02114119	36	17	No	No ultrasonic abnormalities were found.	XYY-Pathogenic	XYY-Pathogenic	47, XXY	XYY-Pathogenic	Parturition
21S02114120	Amniotic fluid	2021-01-27	Fetal	Solo	21S02114120	27	19	No	Abnormal soft markers: Increased NT	No Micro-deletion/duplication larger than 100K-NA	No Micro-deletion/duplication larger than 100K-NA	Negative	Negative	Parturition
21S02114121	Amniotic fluid	2021-01-27	Fetal	Solo	21S02114121	34	16	Yes	No ultrasonic abnormalities were found.	dup(16p12.1p12.1,819.43K)-Variant of Uncertain Significance	No Pathogenic Variants	Negative	Negative	Parturition
21S02114122	Amniotic fluid	2021-01-27	Fetal	Solo	21S02114122	32	16	Yes	Abnormal soft markers: Nasal bone dysplasia	No Micro-deletion/duplication larger than 100K-NA	No Micro-deletion/duplication larger than 100K-NA	Negative	Negative	Parturition
21S02114125	Amniotic fluid	2021-01-27	Fetal	Solo	21S02114125	34	16	Yes	No ultrasonic abnormalities were found.	No Micro-deletion/duplication larger than 100K-NA	No Micro-deletion/duplication larger than 100K-NA	Negative	Negative	Parturition
21B02112123	Cord blood	2021-01-28	Fetal	Solo	21B02112123	30	20	No	Structural abnormality: Fetal cardiac abnormalities	del(12p12.3p12.3,387.37K)-Variant of Uncertain Significance	No Pathogenic Variants	Negative	Negative	Iatrogenic abortion(Labor Induction)
21S02114127	Chorionic villus	2021-01-28	Fetal	Solo	21S02114127	27	12	No	Abnormal soft markers: Hydrops fetalis	XO-Pathogenic	XO-Pathogenic	45, X[34]/46, XX[16]	XO-Pathogenic	Iatrogenic abortion(Medical Abortion)
21S02114128	Amniotic fluid	2021-01-28	Fetal	Solo	21S02114128	34	16	Yes	No ultrasonic abnormalities were found.	No Micro-deletion/duplication larger than 100K-NA	No Micro-deletion/duplication larger than 100K-NA	46, XN, inv(9)(p11q13)	46, XN, inv(9)(p11q13)	Iatrogenic abortion(Labor Induction)
21S02114129	Amniotic fluid	2021-01-28	Fetal	Solo	21S02114129	30	17	Yes	Other ultrasound abnormalities	dup(1p31.1p31.1,223.36K)-Variant of Uncertain Significance	No Pathogenic Variants	Negative	Negative	Parturition(cesarean section)
21S02114130	Amniotic fluid	2021-01-28	Fetal	Solo	21S02114130	37	16	Yes	Abnormal soft markers: Choroid plexus cyst	No Micro-deletion/duplication larger than 100K-NA	No Micro-deletion/duplication larger than 100K-NA	Negative	Negative	Parturition
21S02114131	Amniotic fluid	2021-01-28	Fetal	Solo	21S02114131	40	16	No	Structural abnormality: Fetal malformation (skeletal system: Fetal segmental spinal dysplasia)	dup(Xp22.33p22.33,241.39K)-Variant of Uncertain Significance	No Pathogenic Variants	Negative	Negative	Iatrogenic abortion(Labor Induction)
21S02114132	Amniotic fluid	2021-01-28	Fetal	Solo	21S02114132	22	16	No	No ultrasonic abnormalities were found.	No Micro-deletion/duplication larger than 100K-NA	No Micro-deletion/duplication larger than 100K-NA	Negative	Negative	Parturition
21S02114133	Amniotic fluid	2021-01-28	Fetal	Solo	21S02114133	26	16	Yes	No ultrasonic abnormalities were found.	No Micro-deletion/duplication larger than 100K-NA	No Micro-deletion/duplication larger than 100K-NA	Negative	Negative	Parturition(cesarean section)
21S02114134	Amniotic fluid	2021-01-28	Fetal	Solo	21S02114134	31	16	No	No ultrasonic abnormalities were found.	del(2q32.3q32.3,110.37K)-Variant of Uncertain Significance	No Pathogenic Variants	Negative	Negative	Parturition
21S02114135	Chorionic villus	2021-01-29	Fetal	Solo	21S02114135	32	12	Yes	No ultrasonic abnormalities were found.	del(11q14.1q14.1,154.94K)-Variant of Uncertain Significance|dup(Xp11.23p11.23,136.94K)-Benign	No Pathogenic Variants	Negative	Negative	Parturition
21S02114137	Amniotic fluid	2021-01-29	Fetal	Solo	21S02114137	42	17	No	No ultrasonic abnormalities were found.	No Micro-deletion/duplication larger than 100K-NA	No Micro-deletion/duplication larger than 100K-NA	Negative	Negative	Parturition(cesarean section)
21S02114138	Amniotic fluid	2021-01-29	Fetal	Solo	21S02114138	40	16	Yes	No ultrasonic abnormalities were found.	No Micro-deletion/duplication larger than 100K-NA	No Micro-deletion/duplication larger than 100K-NA	Negative	Negative	Parturition
21S02114139	Amniotic fluid	2021-01-29	Fetal	Solo	21S02114139	30	17	Yes	No ultrasonic abnormalities were found.	dup(8q24.3q24.3,225.41K)-Variant of Uncertain Significance|dup(Xp22.31p22.31,2.38M)-Variant of Uncertain Significance	No Pathogenic Variants	Negative	Negative	Parturition
21S02114142	Amniotic fluid	2021-01-29	Fetal	Solo	21S02114142	37	16	Yes	No ultrasonic abnormalities were found.	dup(8q24.22q24.22,184.25K)-Variant of Uncertain Significance	No Pathogenic Variants	Negative	Negative	Parturition
21S02114143	Amniotic fluid	2021-01-29	Fetal	Solo	21S02114143	36	16	Yes	Abnormal soft markers: Choroid plexus cyst	dup(7q36.2q36.2,174.86K)-Variant of Uncertain Significance|dup(22q11.22q11.22,301.71K)-Variant of Uncertain Significance	No Pathogenic Variants	Negative	Negative	Parturition
21S02114145	Amniotic fluid	2021-01-29	Fetal	Solo	21S02114145	37	16	Yes	Structural abnormality and abnormal soft markers: Fetal cardiac abnormalities, Increased NF (0.61)	dup(16p13.3p13.3,448.53K)-Variant of Uncertain Significance|T21-Pathogenic	T21-Pathogenic	47, XN, +21	T21-Pathogenic	Iatrogenic abortion(Labor Induction)
21S02114146	Amniotic fluid	2021-01-29	Fetal	Solo	21S02114146	36	17	No	No ultrasonic abnormalities were found.	No Micro-deletion/duplication larger than 100K-NA	No Micro-deletion/duplication larger than 100K-NA	Negative	Negative	Parturition(cesarean section)
21S02114147	Amniotic fluid	2021-01-29	Fetal	Solo	21S02114147	29	16	No	Abnormal soft markers: Increased NT	dup(7q11.21q11.21,1.26M)-Variant of Uncertain Significance|dup(17p11.2p11.2,257.30K)-Likely benign	No Pathogenic Variants	Negative	Negative	Parturition(cesarean section)
21S02114149	Amniotic fluid	2021-02-02	Fetal	Solo	21S02114149	34	16	Yes	No ultrasonic abnormalities were found.	dup(2q21.1q21.1,316.05K)-Variant of Uncertain Significance|dup(4p15.1p15.1,103.18K)-Variant of Uncertain Significance|dup(8q24.22q24.22,179.15K)-Variant of Uncertain Significance|dup(15q13.3q13.3,577.23K)-Likely benign	No Pathogenic Variants	Negative	Negative	Parturition
21S02114150	Amniotic fluid	2021-02-02	Fetal	Solo	21S02114150	35	17	No	No ultrasonic abnormalities were found.	del(11q21q21,167.00K)-Variant of Uncertain Significance	No Pathogenic Variants	46, XN, inv(9)(p11q13)	46, XN, inv(9)(p11q13)	Parturition
21S02114151	Amniotic fluid	2021-02-02	Fetal	Solo	21S02114151	33	17	No	No ultrasonic abnormalities were found.	No Micro-deletion/duplication larger than 100K-NA	No Micro-deletion/duplication larger than 100K-NA	Negative	Negative	Parturition
21S02114152	Amniotic fluid	2021-02-02	Fetal	Solo	21S02114152	35	17	Yes	No ultrasonic abnormalities were found.	del(6q25.2q25.2,169.69K)-Variant of Uncertain Significance|del(19q13.2q13.31,295.70K)-Benign	No Pathogenic Variants	Negative	Negative	Parturition
21S02114153	Amniotic fluid	2021-02-02	Fetal	Solo	21S02114153	45	16	Yes	Abnormal soft markers: Choroid plexus cyst	No Micro-deletion/duplication larger than 100K-NA	No Micro-deletion/duplication larger than 100K-NA	Negative	Negative	Parturition(cesarean section)
21S02114154	Amniotic fluid	2021-02-02	Fetal	Solo	21S02114154	29	16	No	No ultrasonic abnormalities were found.	dup(14q32.33q32.33,316.92K)-Benign	No Pathogenic Variants	Negative	Negative	Parturition
21S02114155	Amniotic fluid	2021-02-02	Fetal	Solo	21S02114155	32	16	No	No ultrasonic abnormalities were found.	dup(3p26.3p26.3,490.93K)-Variant of Uncertain Significance	No Pathogenic Variants	Negative	Negative	Parturition
21S02114157	Amniotic fluid	2021-02-02	Fetal	Solo	21S02114157	40	17	Yes	No ultrasonic abnormalities were found.	No Micro-deletion/duplication larger than 100K-NA	No Micro-deletion/duplication larger than 100K-NA	Negative	Negative	Iatrogenic abortion(induced abortion)
21S02114158	Amniotic fluid	2021-02-02	Fetal	Solo	21S02114158	32	16	Yes	Structural abnormality: Fetal cardiac abnormalities	No Micro-deletion/duplication larger than 100K-NA	No Micro-deletion/duplication larger than 100K-NA	Negative	Negative	Parturition
21S02114159	Amniotic fluid	2021-02-02	Fetal	Solo	21S02114159	26	18	No	No ultrasonic abnormalities were found.	No Micro-deletion/duplication larger than 100K-NA	No Micro-deletion/duplication larger than 100K-NA	Negative	Negative	Parturition
21B02112153	Cord blood	2021-02-03	Fetal	Solo	21B02112153	26	25	No	Abnormal soft markers: Echogenic fetal bowel	del(7q11.21q11.21,479.91K)-Likely benign	No Pathogenic Variants	Negative	Negative	Parturition
21S02114161	Amniotic fluid	2021-02-03	Fetal	Solo	21S02114161	30	16	No	No ultrasonic abnormalities were found.	dup(5q23.3q23.3,427.09K)-Variant of Uncertain Significance|dup(10q26.13q26.13,199.05K)-Variant of Uncertain Significance	No Pathogenic Variants	Negative	Negative	Parturition
21B02112158	Cord blood	2021-02-04	Fetal	Solo	21B02112158	37	25	No	Abnormal soft markers: Renal dysplasia	dup(1p31.1p31.1,239.08K)-Variant of Uncertain Significance|del(7q35q35,171.93K)-Variant of Uncertain Significance	No Pathogenic Variants	Negative	Negative	Parturition(cesarean section)
21S02114169	Amniotic fluid	2021-02-04	Fetal	Solo	21S02114169	35	17	Yes	No ultrasonic abnormalities were found.	No Micro-deletion/duplication larger than 100K-NA	No Micro-deletion/duplication larger than 100K-NA	Negative	Negative	Parturition
21S02114170	Amniotic fluid	2021-02-04	Fetal	Solo	21S02114170	26	21	Yes	No ultrasonic abnormalities were found.	dup(Xq27.1q27.1,121.19K)-Variant of Uncertain Significance	No Pathogenic Variants	Negative	Negative	Parturition
21S02114173	Amniotic fluid	2021-02-04	Fetal	Solo	21S02114173	30	16	No	Structural abnormality: Fetal cardiac abnormalities	dup(9p24.3p24.3,246.45K)-Variant of Uncertain Significance|dup(18q22.2q22.2,262.87K)-Variant of Uncertain Significance	No Pathogenic Variants	Negative	Negative	Parturition
21S02114176	Chorionic villus	2021-02-05	Fetal	Solo	21S02114176	31	12	No	Structural abnormality: Fetal malformation (nervous system)	dup(2q37.3q37.3,239.71K)-Variant of Uncertain Significance|del(7q31.31q31.31,179.02K)-Likely benign	No Pathogenic Variants	Negative	Negative	Iatrogenic abortion(Medical Abortion)
21S02114177	Chorionic villus	2021-02-04	Fetal	Solo	21S02114177	30	13	Yes	Structural abnormality: Fetal multiple malformations	dup(8q21.2q21.2,101.69K)-Variant of Uncertain Significance|T13-Pathogenic|dup(Xq27.2q27.2,348.29K)-Variant of Uncertain Significance	T13-Pathogenic	47, XN, +13	T13-Pathogenic	Iatrogenic abortion(Medical Abortion)
21S02114178	Amniotic fluid	2021-02-05	Fetal	Solo	21S02114178	28	16	No	Abnormal soft markers: Choroid plexus cyst	dup(2q14.3q14.3,244.19K)-Variant of Uncertain Significance	No Pathogenic Variants	Negative	Negative	Parturition
21S02114179	Amniotic fluid	2021-02-05	Fetal	Solo	21S02114179	45	16	Yes	No ultrasonic abnormalities were found.	dup(6q25.3q25.3,102.23K)-Variant of Uncertain Significance	No Pathogenic Variants	Negative	Negative	Parturition
21S02114181	Amniotic fluid	2021-02-05	Fetal	Solo	21S02114181	32	16	Yes	Abnormal soft markers: Increased NT	No Micro-deletion/duplication larger than 100K-NA	No Micro-deletion/duplication larger than 100K-NA	Negative	Negative	Parturition
21S02114183	Amniotic fluid	2021-02-05	Fetal	Solo	21S02114183	34	16	Yes	No ultrasonic abnormalities were found.	dup(1p36.11p36.11,125.86K)-Variant of Uncertain Significance	No Pathogenic Variants	Negative	Negative	Parturition
21S02114185	Amniotic fluid	2021-02-05	Fetal	Solo	21S02114185	26	16	Yes	Abnormal soft markers: Choroid plexus cyst	T18-Pathogenic	T18-Pathogenic	47, XN, +18	T18-Pathogenic	Iatrogenic abortion(Labor Induction)
21S02114186	Amniotic fluid	2021-02-05	Fetal	Solo	21S02114186	31	18	No	Abnormal soft markers: Choroid plexus cyst	del(2q35q35,104.44K)-Variant of Uncertain Significance	No Pathogenic Variants	Negative	Negative	Parturition
21S02114188	Amniotic fluid	2021-02-05	Fetal	Solo	21S02114188	34	18	Yes	No ultrasonic abnormalities were found.	No Micro-deletion/duplication larger than 100K-NA	No Micro-deletion/duplication larger than 100K-NA	Negative	Negative	Parturition
21S02114191	Amniotic fluid	2021-02-07	Fetal	Solo	21S02114191	35	17	Yes	No ultrasonic abnormalities were found.	dup(1p31.1p31.1,217.57K)-Variant of Uncertain Significance|dup(7q36.2q36.2,183.73K)-Variant of Uncertain Significance|del(15q13.2q13.2,200.68K)-Likely benign|dup(15q13.3q13.3,601.00K)-Likely benign|del(16p13.2p13.2,118.07K)-Variant of Uncertain Significance|dup(19q13.2q13.2,112.61K)-Variant of Uncertain Significance	No Pathogenic Variants	Negative	Negative	Parturition
21S02114192	Amniotic fluid	2021-02-07	Fetal	Solo	21S02114192	31	17	No	No ultrasonic abnormalities were found.	dup(16p12.3p12.3,138.93K)-Variant of Uncertain Significance	No Pathogenic Variants	Negative	Negative	Parturition
21S02114193	Amniotic fluid	2021-02-07	Fetal	Solo	21S02114193	32	18	Yes	No ultrasonic abnormalities were found.	dup(13q14.11q14.11,308.94K)-Variant of Uncertain Significance|del(19q13.2q13.31,229.12K)-Benign	No Pathogenic Variants	Negative	Negative	Parturition
21S02114194	Amniotic fluid	2021-02-07	Fetal	Solo	21S02114194	39	18	Yes	No ultrasonic abnormalities were found.	XXY-Pathogenic	XXY-Pathogenic	47, XYY	XXY-Pathogenic	Iatrogenic abortion(Labor Induction)
21S02114195	Amniotic fluid	2021-02-07	Fetal	Solo	21S02114195	31	18	No	Abnormal soft markers: Choroid plexus cyst	No Micro-deletion/duplication larger than 100K-NA	No Micro-deletion/duplication larger than 100K-NA	Negative	Negative	Parturition
21S02114198	Amniotic fluid	2021-02-07	Fetal	Solo	21S02114198	42	16	Yes	Abnormal soft markers: Choroid plexus cyst	dup(Xq24q24,728.69K)-Variant of Uncertain Significance	No Pathogenic Variants	Negative	Negative	Parturition
21S02114199	Amniotic fluid	2021-02-07	Fetal	Solo	21S02114199	25	16	Yes	No ultrasonic abnormalities were found.	del(16p13.11p13.11,252.34K)-Variant of Uncertain Significance|dup(Xq27.1q27.2,599.48K)-Variant of Uncertain Significance	No Pathogenic Variants	46, XN, inv(9)(p12q13)	46, XN, inv(9)(p12q13)	Parturition
21S02114201	Amniotic fluid	2021-02-09	Fetal	Solo	21S02114201	32	16	Yes	No ultrasonic abnormalities were found.	del(5q23.1q23.1,213.81K)-Variant of Uncertain Significance|dup(7q36.3q36.3,182.85K)-Pathogenic|del(Xp22.31p22.31,596.64K)-Variant of Uncertain Significance	dup(7q36.3q36.3,182.85K)-Pathogenic	Negative	dup(7q36.3q36.3,182.85K)-Pathogenic	Parturition
21S02114202	Amniotic fluid	2021-02-09	Fetal	Solo	21S02114202	35	16	No	No ultrasonic abnormalities were found.	dup(1p36.11p36.11,120.71K)-Variant of Uncertain Significance|dup(14q32.33q32.33,255.73K)-Benign	No Pathogenic Variants	Negative	Negative	Parturition
21S02114203	Amniotic fluid	2021-02-09	Fetal	Solo	21S02114203	28	17	No	No ultrasonic abnormalities were found.	dup(18p11.21p11.21,153.06K)-Variant of Uncertain Significance	No Pathogenic Variants	Negative	Negative	Parturition
21S02114204	Amniotic fluid	2021-02-09	Fetal	Solo	21S02114204	41	16	No	No ultrasonic abnormalities were found.	dup(17p13.1p13.1,472.27K)-Variant of Uncertain Significance	No Pathogenic Variants	Negative	Negative	Parturition
21S02114207	Amniotic fluid	2021-02-09	Fetal	Solo	21S02114207	36	18	Yes	Abnormal soft markers: Choroid plexus cyst	No Micro-deletion/duplication larger than 100K-NA	No Micro-deletion/duplication larger than 100K-NA	Negative	Negative	Parturition
21S02114209	Amniotic fluid	2021-02-18	Fetal	Solo	21S02114209	32	19	No	No ultrasonic abnormalities were found.	dup(20q13.13q13.13,218.34K)-Variant of Uncertain Significance	No Pathogenic Variants	Negative	Negative	Parturition
21S02114211	Amniotic fluid	2021-02-18	Fetal	Solo	21S02114211	32	21	No	No ultrasonic abnormalities were found.	dup(10q23.2q23.2,163.93K)-Variant of Uncertain Significance	No Pathogenic Variants	Negative	Negative	Parturition
21S02114212	Amniotic fluid	2021-02-18	Fetal	Solo	21S02114212	29	19	Yes	No ultrasonic abnormalities were found.	No Micro-deletion/duplication larger than 100K-NA	No Micro-deletion/duplication larger than 100K-NA	Negative	Negative	Parturition
21S02114213	Amniotic fluid	2021-02-18	Fetal	Solo	21S02114213	30	17	No	Abnormal soft markers: Increased NT	del(10q21.1q21.1,1.70M)-Variant of Uncertain Significance	No Pathogenic Variants	46, XN, t(2;10)(q11.2;q26)mat	46, XN, t(2;10)(q11.2;q26)mat	Parturition
21S02114214	Amniotic fluid	2021-02-18	Fetal	Solo	21S02114214	31	17	Yes	No ultrasonic abnormalities were found.	dup(14q24.2q24.2,261.69K)-Variant of Uncertain Significance	No Pathogenic Variants	Negative	Negative	Parturition(cesarean section)
21S02114215	Amniotic fluid	2021-02-18	Fetal	Solo	21S02114215	28	17	Yes	No ultrasonic abnormalities were found.	del(2p14p14,182.46K)-Variant of Uncertain Significance|dup(Xp22.2p22.2,152.22K)-Variant of Uncertain Significance	No Pathogenic Variants	Negative	Negative	Parturition
21S02114219	Amniotic fluid	2021-02-19	Fetal	Solo	21S02114219	31	17	No	Abnormal soft markers: Choroid plexus cyst	dup(7q11.23q11.23,531.12K)-Benign	No Pathogenic Variants	Negative	Negative	Parturition
21S02114221	Amniotic fluid	2021-02-19	Fetal	Solo	21S02114221	30	18	Yes	No ultrasonic abnormalities were found.	dup(7q32.1q32.1,180.70K)-Variant of Uncertain Significance	No Pathogenic Variants	Negative	Negative	Parturition
21B02112213	Cord blood	2021-02-20	Fetal	Solo	21B02112213	28	24	No	Structural abnormality: Fetal malformation (urinary system)	del(11q22.1q22.1,105.90K)-Benign	No Pathogenic Variants	Negative	Negative	Iatrogenic abortion(Labor Induction)
21B02112214	Cord blood	2021-02-20	Fetal	Solo	21B02112214	28	27	No	Structural abnormality: Fetal cardiac abnormalities	No Micro-deletion/duplication larger than 100K-NA	No Micro-deletion/duplication larger than 100K-NA	Negative	Negative	Iatrogenic abortion(Labor Induction)
21S02114229	Amniotic fluid	2021-02-21	Fetal	Solo	21S02114229	27	18	Yes	No ultrasonic abnormalities were found.	No Micro-deletion/duplication larger than 100K-NA	No Micro-deletion/duplication larger than 100K-NA	Negative	Negative	Parturition
21S02114232	Amniotic fluid	2021-02-20	Fetal	Solo	21S02114232	33	16	Yes	No ultrasonic abnormalities were found.	No Micro-deletion/duplication larger than 100K-NA	No Micro-deletion/duplication larger than 100K-NA	Negative	Negative	Parturition
21S02114233	Amniotic fluid	2021-02-20	Fetal	Solo	21S02114233	32	16	No	No ultrasonic abnormalities were found.	dup(12q14.2q14.2,193.70K)-Benign|dup(Xp11.21p11.21,164.50K)-Variant of Uncertain Significance	No Pathogenic Variants	Negative	Negative	Parturition
21S02114234	Amniotic fluid	2021-02-20	Fetal	Solo	21S02114234	33	18	No	No ultrasonic abnormalities were found.	No Micro-deletion/duplication larger than 100K-NA	No Micro-deletion/duplication larger than 100K-NA	Negative	Negative	Parturition
21B02112227	Cord blood	2021-02-23	Fetal	Solo	21B02112227	23	26	No	Structural abnormality: Fetal multiple malformations	No Micro-deletion/duplication larger than 100K-NA	No Micro-deletion/duplication larger than 100K-NA	Negative	Negative	Iatrogenic abortion(Labor Induction)
21S02114239	Chorionic villus	2021-02-22	Fetal	Solo	21S02114239	29	12	No	Structural abnormality: Fetal malformation (nervous system)	dup(7q36.2q36.2,192.74K)-Variant of Uncertain Significance|del(17p11.2p11.2,160.03K)-Likely benign	No Pathogenic Variants	Negative	Negative	Iatrogenic abortion(Medical Abortion)
21S02114240	Chorionic villus	2021-02-23	Fetal	Solo	21S02114240	44	13	Yes	Structural abnormality: Fetal multiple malformations	del(4p16.3p16.3,254.70K)-Benign|XO-Pathogenic	XO-Pathogenic	45, X	XO-Pathogenic	Iatrogenic abortion(Medical Abortion)
21S02114241	Chorionic villus	2021-02-23	Fetal	Solo	21S02114241	33	12	No	Structural abnormality: Fetal multiple malformations	T18-Pathogenic	T18-Pathogenic	47, XN, +18	T18-Pathogenic	Iatrogenic abortion(Medical Abortion)
21S02114242	Chorionic villus	2021-02-23	Fetal	Solo	21S02114242	30	13	Yes	Structural abnormality: Fetal multiple malformations	T18-Pathogenic	T18-Pathogenic	47, XN, +18	T18-Pathogenic	Iatrogenic abortion(Medical Abortion)
21S02114247	Amniotic fluid	2021-02-23	Fetal	Solo	21S02114247	30	17	No	Abnormal soft markers: Choroid plexus cyst	dup(22q11.21q11.21,272.61K)-Likely benign	No Pathogenic Variants	Negative	Negative	Parturition
21S02114248	Amniotic fluid	2021-02-23	Fetal	Solo	21S02114248	35	16	Yes	No ultrasonic abnormalities were found.	dup(17q21.33q21.33,134.90K)-Variant of Uncertain Significance	No Pathogenic Variants	Negative	Negative	Parturition
21S02114249	Amniotic fluid	2021-02-23	Fetal	Solo	21S02114249	31	19	Yes	No ultrasonic abnormalities were found.	del(15q26.3q26.3,232.55K)-Variant of Uncertain Significance	No Pathogenic Variants	Negative	Negative	Parturition
21S02114251	Amniotic fluid	2021-02-23	Fetal	Solo	21S02114251	33	16	No	No ultrasonic abnormalities were found.	No Micro-deletion/duplication larger than 100K-NA	No Micro-deletion/duplication larger than 100K-NA	Negative	Negative	Parturition
21S02114252	Amniotic fluid	2021-02-23	Fetal	Solo	21S02114252	37	17	No	No ultrasonic abnormalities were found.	dup(4q34.3q34.3,384.82K)-Variant of Uncertain Significance|dup(4q35.1q35.1,289.78K)-Variant of Uncertain Significance|dup(14q23.2q23.2,163.07K)-Variant of Uncertain Significance	No Pathogenic Variants	Negative	Negative	Parturition
21S02114253	Amniotic fluid	2021-02-23	Fetal	Solo	21S02114253	31	16	Yes	No ultrasonic abnormalities were found.	No Micro-deletion/duplication larger than 100K-NA	No Micro-deletion/duplication larger than 100K-NA	Negative	Negative	Parturition
21S02114258	Amniotic fluid	2021-02-24	Fetal	Solo	21S02114258	33	19	No	No ultrasonic abnormalities were found.	dup(Xp22.31p22.31,241.84K)-Variant of Uncertain Significance|dup(Xp22.31p22.31,261.40K)-Variant of Uncertain Significance	No Pathogenic Variants	Negative	Negative	Parturition
21S02114260	Amniotic fluid	2021-02-24	Fetal	Solo	21S02114260	34	17	Yes	No ultrasonic abnormalities were found.	dup(7q36.2q36.2,192.74K)-Variant of Uncertain Significance|dup(8q21.2q21.3,260.13K)-Variant of Uncertain Significance	No Pathogenic Variants	Negative	Negative	Parturition
21S02114261	Amniotic fluid	2021-02-24	Fetal	Solo	21S02114261	35	16	Yes	No ultrasonic abnormalities were found.	dup(7p22.2p22.2,364.89K)-Variant of Uncertain Significance	No Pathogenic Variants	Negative	Negative	Parturition
21S02114262	Amniotic fluid	2021-02-24	Fetal	Solo	21S02114262	32	17	Yes	No ultrasonic abnormalities were found.	No Micro-deletion/duplication larger than 100K-NA	No Micro-deletion/duplication larger than 100K-NA	Negative	Negative	Parturition
21S02114264	Amniotic fluid	2021-02-24	Fetal	Solo	21S02114264	30	17	Yes	No ultrasonic abnormalities were found.	No Micro-deletion/duplication larger than 100K-NA	No Micro-deletion/duplication larger than 100K-NA	Negative	Negative	Parturition
21B02112242	Cord blood	2021-02-25	Fetal	Solo	21B02112242	34	24	Yes	Abnormal soft markers: Echogenic fetal bowel	del(2q11.2q11.2,273.56K)-Likely benign|dup(5q35.2q35.2,297.95K)-Likely benign|del(12q21.32q21.32,122.63K)-Variant of Uncertain Significance|dup(18q22.1q22.1,108.01K)-Variant of Uncertain Significance	No Pathogenic Variants	Negative	Negative	Parturition(cesarean section)
21S02114265	Chorionic villus	2021-02-25	Fetal	Solo	21S02114265	26	13	No	No ultrasonic abnormalities were found.	dup(13q21.2q21.2,251.44K)-Variant of Uncertain Significance|dup(13q32.2q32.2,161.57K)-Variant of Uncertain Significance	No Pathogenic Variants	Negative	Negative	Parturition
21S02114266	Amniotic fluid	2021-02-25	Fetal	Solo	21S02114266	28	16	No	No ultrasonic abnormalities were found.	dup(5q12.3q12.3,129.87K)-Variant of Uncertain Significance|dup(10p14p14,169.71K)-Likely benign	No Pathogenic Variants	Negative	Negative	Parturition
21S02114267	Amniotic fluid	2021-02-25	Fetal	Solo	21S02114267	40	17	No	Abnormal soft markers: Choroid plexus cyst	dup(7p21.3p21.3,110.13K)-Benign|dup(20p12.1p12.1,515.19K)-Variant of Uncertain Significance	No Pathogenic Variants	Negative	Negative	Parturition
21S02114270	Amniotic fluid	2021-02-25	Fetal	Solo	21S02114270	32	18	Yes	Other ultrasound abnormalities	No Micro-deletion/duplication larger than 100K-NA	No Micro-deletion/duplication larger than 100K-NA	Negative	Negative	Parturition
21S02114272	Amniotic fluid	2021-02-25	Fetal	Solo	21S02114272	38	16	No	Abnormal soft markers: Increased NT	dup(7p21.3p21.3,109.83K)-Benign	No Pathogenic Variants	Negative	Negative	Parturition(cesarean section)
21S02114273	Chorionic villus	2021-02-26	Fetal	Solo	21S02114273	35	13	Yes	Abnormal soft markers: Increased NT (9.2mm), Hydrops fetalis	del(9p23p23,249.65K)-Benign|T18-Pathogenic	T18-Pathogenic	47, XN, +18	T18-Pathogenic	Iatrogenic abortion(induced abortion)
21S02114274	Amniotic fluid	2021-02-26	Fetal	Solo	21S02114274	31	16	Yes	No ultrasonic abnormalities were found.	No Micro-deletion/duplication larger than 100K-NA	No Micro-deletion/duplication larger than 100K-NA	Negative	Negative	Parturition
21S02114276	Amniotic fluid	2021-02-26	Fetal	Solo	21S02114276	31	19	No	No ultrasonic abnormalities were found.	del(7q31.1q31.1,170.88K)-Variant of Uncertain Significance|del(19q13.2q13.31,302.85K)-Benign	No Pathogenic Variants	Negative	Negative	Parturition
21S02114277	Amniotic fluid	2021-02-26	Fetal	Solo	21S02114277	31	19	Yes	Structural abnormality: Fetal cardiac abnormalities	No Micro-deletion/duplication larger than 100K-NA	No Micro-deletion/duplication larger than 100K-NA	Negative	Negative	Parturition
21S02114278	Amniotic fluid	2021-02-26	Fetal	Solo	21S02114278	29	19	No	Abnormal soft markers: Choroid plexus cyst	del(Xp11.23p11.23,104.46K)-Variant of Uncertain Significance	No Pathogenic Variants	Negative	Negative	Parturition
21S02114279	Amniotic fluid	2021-02-26	Fetal	Solo	21S02114279	24	17	No	No ultrasonic abnormalities were found.	No Micro-deletion/duplication larger than 100K-NA	No Micro-deletion/duplication larger than 100K-NA	Negative	Negative	Parturition
21S02114280	Amniotic fluid	2021-02-26	Fetal	Solo	21S02114280	32	16	Yes	Abnormal soft markers: Choroid plexus cyst	No Micro-deletion/duplication larger than 100K-NA	No Micro-deletion/duplication larger than 100K-NA	Negative	Negative	Parturition
21S02114281	Amniotic fluid	2021-02-26	Fetal	Solo	21S02114281	29	18	No	No ultrasonic abnormalities were found.	del(19q13.2q13.31,295.70K)-Benign	No Pathogenic Variants	Negative	Negative	Parturition
21S02114282	Amniotic fluid	2021-02-26	Fetal	Solo	21S02114282	29	18	Yes	No ultrasonic abnormalities were found.	dup(13q31.3q31.3,183.32K)-Variant of Uncertain Significance	No Pathogenic Variants	Negative	Negative	Parturition
21S02114283	Amniotic fluid	2021-02-26	Fetal	Solo	21S02114283	26	17	No	No ultrasonic abnormalities were found.	dup(6p22.2p22.2,141.56K)-Variant of Uncertain Significance|dup(8p11.1p11.1,453.04K)-Benign	No Pathogenic Variants	Negative	Negative	Parturition
21S02114284	Amniotic fluid	2021-02-26	Fetal	Solo	21S02114284	32	17	No	Structural abnormality: Fetal cardiac abnormalities	No Micro-deletion/duplication larger than 100K-NA	No Micro-deletion/duplication larger than 100K-NA	Negative	Negative	Iatrogenic abortion(Labor Induction)
21S02114290	Amniotic fluid	2021-03-02	Fetal	Solo	21S02114290	35	16	No	No ultrasonic abnormalities were found.	del(6q24.1q24.1,127.35K)-Variant of Uncertain Significance	No Pathogenic Variants	Negative	Negative	Parturition
21S02114293	Amniotic fluid	2021-03-02	Fetal	Solo	21S02114293	26	17	Yes	Structural abnormality: Strephenopodia	No Micro-deletion/duplication larger than 100K-NA	No Micro-deletion/duplication larger than 100K-NA	Negative	Negative	Parturition
21S02114294	Amniotic fluid	2021-03-02	Fetal	Solo	21S02114294	30	19	No	Structural abnormality: Fetal multiple malformations	dup(9p24.3q21.13,74.03M)-Pathogenic|dup(16q21q24.3,28.80M)-Likely pathogenicdup(Yq11.221q11.221,244.25K)-Variant of Uncertain Significance	dup(9p24.3q21.13,74.03M)-Pathogenic|dup(16q21q24.3,28.80M)-Likely pathogenic	47.XN, +der(9)t(9;16)(q21;q21)mat	dup(9p24.3q21.13,74.03M)-Pathogenic|dup(16q21q24.3,28.80M)-Likely pathogenic	Iatrogenic abortion(Labor Induction)
21S02114295	Chorionic villus	2021-03-02	Fetal	Solo	21S02114295	27	12	No	Structural abnormality: Fetal multiple malformations	dup(Xq28q28,290.40K)-Variant of Uncertain Significance	No Pathogenic Variants	Negative	Negative	Iatrogenic abortion(Labor Induction)
21S02114296	Chorionic villus	2021-03-02	Fetal	Solo	21S02114296	30	12	No	Abnormal soft markers: Increased NT (13mm), Hydrops fetalis	dup(16p13.2p13.2,139.13K)-Variant of Uncertain Significance|XO-Pathogenic	XO-Pathogenic	45, X	XO-Pathogenic	Iatrogenic abortion(Medical Abortion)
21S02114297	Amniotic fluid	2021-03-03	Fetal	Solo	21S02114297	21	17	No	No ultrasonic abnormalities were found.	dup(19p12p12,869.34K)-Variant of Uncertain Significance	No Pathogenic Variants	Negative	Negative	Parturition
21B02112295	Cord blood	2021-03-04	Fetal	Solo	21B02112295	22	26	No	Structural abnormality: Diaphragmatic hernia	dup(7q32.1q32.1,402.17K)-Variant of Uncertain Significance|del(9p23p23,363.89K)-Variant of Uncertain Significance|dup(12q21.31q21.32,214.05K)-Variant of Uncertain Significance	No Pathogenic Variants	Negative	Negative	Iatrogenic abortion(Labor Induction)
21B02112296	Cord blood	2021-03-05	Fetal	Solo	21B02112296	28	24	Yes	Abnormal soft markers: Fetal left lateral ventricle widened	del(4p16.1p16.1,217.54K)-Variant of Uncertain Significance	No Pathogenic Variants	Negative	Negative	Parturition
21S02114311	Amniotic fluid	2021-03-05	Fetal	Solo	21S02114311	42	16	Yes	Structural abnormality and abnormal soft markers: Fetal cardiac abnormalities, Increased NF (6.65), Fetal hyperechogenic bowel	dup(1p31.1p31.1,272.05K)-Variant of Uncertain Significance|del(9p23p23,235.41K)-Benign|T21-Pathogenic	T21-Pathogenic	47, XN, +21(49)/46, XN（3）	T21-Pathogenic	Iatrogenic abortion(Labor Induction)
21S02114314	Amniotic fluid	2021-03-05	Fetal	Solo	21S02114314	29	17	Yes	No ultrasonic abnormalities were found.	dup(7p14.3p14.3,111.38K)-Likely benign	No Pathogenic Variants	Negative	Negative	Parturition
21S02114315	Amniotic fluid	2021-03-05	Fetal	Solo	21S02114315	26	17	No	Abnormal soft markers: Nasal bone dysplasia	No Micro-deletion/duplication larger than 100K-NA	No Micro-deletion/duplication larger than 100K-NA	46, XN, inv(18)(p11.23q11.2)pat	46, XN, inv(18)(p11.23q11.2)pat	Parturition
21S02114316	Amniotic fluid	2021-03-05	Fetal	Solo	21S02114316	33	16	No	No ultrasonic abnormalities were found.	del(15q11.2q11.2,110.87K)-Benign	No Pathogenic Variants	Negative	Negative	Parturition
21S02114317	Amniotic fluid	2021-03-05	Fetal	Solo	21S02114317	35	17	No	No ultrasonic abnormalities were found.	dup(13q12.3q12.3,256.23K)-Variant of Uncertain Significance	No Pathogenic Variants	Negative	Negative	Parturition
21S02114318	Amniotic fluid	2021-03-05	Fetal	Solo	21S02114318	31	21	No	No ultrasonic abnormalities were found.	dup(Xp22.2p22.2,318.98K)-Variant of Uncertain Significance	No Pathogenic Variants	Negative	Negative	Parturition
21S02114319	Amniotic fluid	2021-03-05	Fetal	Solo	21S02114319	30	16	Yes	No ultrasonic abnormalities were found.	dup(3p12.3p12.3,221.38K)-Variant of Uncertain Significance|dup(8q24.22q24.22,179.22K)-Variant of Uncertain Significance|del(17q11.2q11.2,105.31K)-Variant of Uncertain Significance	No Pathogenic Variants	Negative	Negative	Parturition
21S02114320	Amniotic fluid	2021-03-05	Fetal	Solo	21S02114320	34	15	No	Abnormal soft markers: Increased NT	No Micro-deletion/duplication larger than 100K-NA	No Micro-deletion/duplication larger than 100K-NA	Negative	Negative	Parturition
21B02112308	Cord blood	2021-03-09	Fetal	Solo	21B02112308	28	26	No	Abnormal soft markers: Renal dysplasia	del(6q26q26,133.42K)-Variant of Uncertain Significance|dup(9p24.3p24.3,250.38K)-Variant of Uncertain Significance|dup(Xp11.23p11.23,111.55K)-Benign	No Pathogenic Variants	Negative	Negative	Parturition
21S02114322	Chorionic villus	2021-03-09	Fetal	Solo	21S02114322	28	13	No	Abnormal soft markers: Increased NT (2.64mm), Hydrops fetalis	dup(Yq11.221q11.221,776.46K)-Variant of Uncertain Significance	No Pathogenic Variants	Negative	Negative	Iatrogenic abortion(Medical Abortion)
21S02114323	Amniotic fluid	2021-03-09	Fetal	Solo	21S02114323	38	17	Yes	No ultrasonic abnormalities were found.	dup(11p15.2p15.2,356.07K)-Variant of Uncertain Significance	No Pathogenic Variants	Negative	Negative	Parturition
21S02114326	Amniotic fluid	2021-03-09	Fetal	Solo	21S02114326	34	19	Yes	No ultrasonic abnormalities were found.	dup(10p15.3p15.2,474.49K)-Variant of Uncertain Significance	No Pathogenic Variants	Negative	Negative	Parturition
21S02114327	Chorionic villus	2021-03-10	Fetal	Solo	21S02114327	23	13	No	Structural abnormality: Fetal multiple malformations	No Micro-deletion/duplication larger than 100K-NA	No Micro-deletion/duplication larger than 100K-NA	Negative	Negative	Iatrogenic abortion(Medical Abortion)
21S02114328	Amniotic fluid	2021-03-10	Fetal	Solo	21S02114328	24	18	No	No ultrasonic abnormalities were found.	No Micro-deletion/duplication larger than 100K-NA	No Micro-deletion/duplication larger than 100K-NA	Negative	Negative	Parturition
21S02114331	Amniotic fluid	2021-03-10	Fetal	Solo	21S02114331	34	18	Yes	No ultrasonic abnormalities were found.	dup(2q33.1q33.2,466.99K)-Variant of Uncertain Significance	No Pathogenic Variants	Negative	Negative	Parturition
21S02114332	Amniotic fluid	2021-03-10	Fetal	Solo	21S02114332	33	21	No	Other ultrasound abnormalities	del(5q21.3q21.3,149.46K)-Variant of Uncertain Significance	No Pathogenic Variants	Negative	Negative	Parturition
21S02114333	Amniotic fluid	2021-03-10	Fetal	Solo	21S02114333	39	18	Yes	No ultrasonic abnormalities were found.	dup(Yq11.221q11.221,641.12K)-Variant of Uncertain Significance	No Pathogenic Variants	Negative	Negative	Parturition
21S02114335	Amniotic fluid	2021-03-10	Fetal	Solo	21S02114335	34	16	Yes	No ultrasonic abnormalities were found.	dup(Xp11.23p11.23,124.31K)-Benign	No Pathogenic Variants	Negative	Negative	Parturition
21S02114336	Amniotic fluid	2021-03-10	Fetal	Solo	21S02114336	28	17	Yes	Structural abnormality: Fetal cardiac abnormalities	del(2q32.1q32.1,538.64K)-Variant of Uncertain Significance	No Pathogenic Variants	Negative	Negative	Parturition
21S02114338	Amniotic fluid	2021-03-10	Fetal	Solo	21S02114338	28	20	Yes	No ultrasonic abnormalities were found.	No Micro-deletion/duplication larger than 100K-NA	No Micro-deletion/duplication larger than 100K-NA	Negative	Negative	Parturition
21S02114339	Amniotic fluid	2021-03-11	Fetal	Solo	21S02114339	31	17	Yes	No ultrasonic abnormalities were found.	dup(5q14.3q14.3,156.41K)-Variant of Uncertain Significance|dup(Xp22.31p22.31,526.01K)-Variant of Uncertain Significance	No Pathogenic Variants	Negative	Negative	Spontaneous Abortion
21S02114340	Amniotic fluid	2021-03-11	Fetal	Solo	21S02114340	28	19	No	No ultrasonic abnormalities were found.	del(15q13.2q13.2,104.60K)-Likely benign|dup(15q13.3q13.3,432.70K)-Likely benign	No Pathogenic Variants	Negative	Negative	Parturition
21S02114341	Amniotic fluid	2021-03-11	Fetal	Solo	21S02114341	42	16	Yes	No ultrasonic abnormalities were found.	No Micro-deletion/duplication larger than 100K-NA	No Micro-deletion/duplication larger than 100K-NA	Negative	Negative	Parturition
21S02114342	Amniotic fluid	2021-03-11	Fetal	Solo	21S02114342	27	18	Yes	No ultrasonic abnormalities were found.	No Micro-deletion/duplication larger than 100K-NA	No Micro-deletion/duplication larger than 100K-NA	Negative	Negative	Parturition
21S02114343	Amniotic fluid	2021-03-11	Fetal	Solo	21S02114343	34	20	Yes	No ultrasonic abnormalities were found.	No Micro-deletion/duplication larger than 100K-NA	No Micro-deletion/duplication larger than 100K-NA	46, XN, inv(9)(p11q13)	46, XN, inv(9)(p11q13)	Parturition
21S02114344	Amniotic fluid	2021-03-11	Fetal	Solo	21S02114344	34	19	Yes	No ultrasonic abnormalities were found.	No Micro-deletion/duplication larger than 100K-NA	No Micro-deletion/duplication larger than 100K-NA	Negative	Negative	Parturition
21S02114346	Amniotic fluid	2021-03-11	Fetal	Solo	21S02114346	32	21	Yes	Structural abnormality: Omphalocele	No Micro-deletion/duplication larger than 100K-NA	No Micro-deletion/duplication larger than 100K-NA	Negative	Negative	Iatrogenic abortion(Labor Induction)
21B02112334	Cord blood	2021-03-12	Fetal	Solo	21B02112334	28	25	No	Other ultrasound abnormalities: FGR	dup(11p12p12,193.70K)-Variant of Uncertain Significance|del(15q14q14,132.01K)-Benign|del(Xp11.23p11.23,124.31K)-Variant of Uncertain Significance	No Pathogenic Variants	Negative	Negative	Parturition
21S02114351	Amniotic fluid	2021-03-12	Fetal	Solo	21S02114351	33	20	Yes	Abnormal soft markers: Echogenic intracardiac focus	dup(2q21.2q21.2,362.97K)-Variant of Uncertain Significance|dup(9p24.3p24.3,370.98K)-Variant of Uncertain Significance	No Pathogenic Variants	Negative	Negative	Parturition
21S02114354	Amniotic fluid	2021-03-12	Fetal	Solo	21S02114354	26	16	No	No ultrasonic abnormalities were found.	dup(10p15.3p15.3,299.05K)-Variant of Uncertain Significance|dup(12p13.31p13.31,141.95K)-Variant of Uncertain Significance|dup(12p13.31p13.31,342.21K)-Variant of Uncertain Significance|dup(Xp11.4p11.4,639.48K)-Variant of Uncertain Significance	No Pathogenic Variants	Negative	Negative	Parturition
21S02114355	Amniotic fluid	2021-03-12	Fetal	Solo	21S02114355	37	17	No	No ultrasonic abnormalities were found.	del(5q21.3q21.3,149.59K)-Variant of Uncertain Significance|del(9p23p23,240.43K)-Benign|dup(Yq11.221q11.221,555.59K)-Variant of Uncertain Significance	No Pathogenic Variants	Negative	Negative	Parturition
21S02114356	Amniotic fluid	2021-03-12	Fetal	Solo	21S02114356	36	21	Yes	No ultrasonic abnormalities were found.	No Micro-deletion/duplication larger than 100K-NA	No Micro-deletion/duplication larger than 100K-NA	Negative	Negative	Parturition
21S02114357	Amniotic fluid	2021-03-16	Fetal	Solo	21S02114357	40	21	Yes	No ultrasonic abnormalities were found.	dup(2p22.3p22.3,335.51K)-Variant of Uncertain Significance	No Pathogenic Variants	Negative	Negative	Parturition
21S02114358	Amniotic fluid	2021-03-16	Fetal	Solo	21S02114358	31	17	No	Abnormal soft markers: Choroid plexus cyst	No Micro-deletion/duplication larger than 100K-NA	No Micro-deletion/duplication larger than 100K-NA	Negative	Negative	Parturition
21S02114360	Amniotic fluid	2021-03-16	Fetal	Solo	21S02114360	40	19	No	No ultrasonic abnormalities were found.	No Micro-deletion/duplication larger than 100K-NA	No Micro-deletion/duplication larger than 100K-NA	Negative	Negative	Parturition
21S02114361	Amniotic fluid	2021-03-16	Fetal	Solo	21S02114361	36	18	No	No ultrasonic abnormalities were found.	dup(7q11.21q11.21,220.56K)-Variant of Uncertain Significance|dup(16p12.3p12.3,163.01K)-Variant of Uncertain Significance	No Pathogenic Variants	Negative	Negative	Parturition
21S02114362	Amniotic fluid	2021-03-16	Fetal	Solo	21S02114362	40	17	Yes	Abnormal soft markers: Choroid plexus cyst, Nasal bone dysplasia	dup(13q33.1q33.1,529.16K)-Variant of Uncertain Significance|dup(13q33.2q33.2,476.84K)-Variant of Uncertain Significance	No Pathogenic Variants	Negative	Negative	Parturition(cesarean section)
21S02114363	Amniotic fluid	2021-03-16	Fetal	Solo	21S02114363	33	16	No	Abnormal soft markers: Nasal bone dysplasia	dup(5p13.3p13.3,106.34K)-Variant of Uncertain Significance|dup(19q13.2q13.2,126.58K)-Benign	No Pathogenic Variants	Negative	Negative	Parturition
21S02114364	Amniotic fluid	2021-03-16	Fetal	Solo	21S02114364	29	16	Yes	Abnormal soft markers: Increased NT	dup(1q32.1q32.1,153.04K)-Variant of Uncertain Significance	No Pathogenic Variants	Negative	Negative	Parturition(cesarean section)
21S02114365	Amniotic fluid	2021-03-16	Fetal	Solo	21S02114365	37	16	No	No ultrasonic abnormalities were found.	dup(Xq27.2q27.2,324.35K)-Variant of Uncertain Significance	No Pathogenic Variants	Negative	Negative	Parturition
21S02114366	Amniotic fluid	2021-03-16	Fetal	Solo	21S02114366	30	19	Yes	No ultrasonic abnormalities were found.	dup(7p21.3p21.2,1.59M)-Variant of Uncertain Significance	No Pathogenic Variants	Negative	Negative	Parturition
21S02114368	Amniotic fluid	2021-03-16	Fetal	Solo	21S02114368	29	17	No	Structural abnormality: Fetal cardiac abnormalities	dup(6q26q26,331.89K)-Variant of Uncertain Significance|dup(Xq26.3q26.3,205.89K)-Variant of Uncertain Significance	No Pathogenic Variants	Negative	Negative	Iatrogenic abortion(Labor Induction)
21S02114369	Amniotic fluid	2021-03-17	Fetal	Solo	21S02114369	31	18	Yes	No ultrasonic abnormalities were found.	No Micro-deletion/duplication larger than 100K-NA	No Micro-deletion/duplication larger than 100K-NA	46, XN, inv(9)(p11q13)mat	46, XN, inv(9)(p11q13)mat	Parturition
21S02114374	Amniotic fluid	2021-03-17	Fetal	Solo	21S02114374	30	17	No	Abnormal soft markers: Increased NT	dup(18q23q23,411.18K)-Variant of Uncertain Significance	No Pathogenic Variants	Negative	Negative	Parturition
21S02114375	Amniotic fluid	2021-03-18	Fetal	Solo	21S02114375	22	17	No	No ultrasonic abnormalities were found.	No Micro-deletion/duplication larger than 100K-NA	No Micro-deletion/duplication larger than 100K-NA	Negative	Negative	Parturition
21S02114377	Amniotic fluid	2021-03-18	Fetal	Solo	21S02114377	32	16	No	No ultrasonic abnormalities were found.	dup(10q22.3q22.3,146.61K)-Variant of Uncertain Significance	No Pathogenic Variants	Negative	Negative	Parturition
21S02114378	Amniotic fluid	2021-03-18	Fetal	Solo	21S02114378	35	16	Yes	No ultrasonic abnormalities were found.	No Micro-deletion/duplication larger than 100K-NA	No Micro-deletion/duplication larger than 100K-NA	Negative	Negative	Parturition
21S02114379	Amniotic fluid	2021-03-18	Fetal	Solo	21S02114379	41	18	Yes	No ultrasonic abnormalities were found.	dup(5q14.1q14.1,212.56K)-Variant of Uncertain Significance|del(8p23.1p23.1,275.52K)-Variant of Uncertain Significance|dup(17q25.1q25.1,144.11K)-Benign	No Pathogenic Variants	Negative	Negative	Parturition
21S02114380	Amniotic fluid	2021-03-18	Fetal	Solo	21S02114380	36	19	No	Abnormal soft markers: Choroid plexus cyst, Nasal bone dysplasia	del(1q31.3q31.3,114.11K)-Benign|del(7q11.21q11.21,479.91K)-Likely benign|del(8q24.22q24.22,163.97K)-Variant of Uncertain Significance	No Pathogenic Variants	Negative	Negative	Parturition(cesarean section)
21S02114383	Amniotic fluid	2021-03-18	Fetal	Solo	21S02114383	38	16	Yes	No ultrasonic abnormalities were found.	dup(2p11.2p11.2,719.80K)-Variant of Uncertain Significance|dup(6q14.3q14.3,881.06K)-Variant of Uncertain Significance|del(15q13.2q13.2,213.67K)-Likely benign|dup(15q13.3q13.3,447.18K)-Likely benign	No Pathogenic Variants	Negative	Negative	Parturition
21S02114384	Amniotic fluid	2021-03-19	Fetal	Solo	21S02114384	32	19	No	No ultrasonic abnormalities were found.	dup(7q11.23q11.23,485.52K)-Benign|dup(Xq28q28,581.14K)-Variant of Uncertain Significance	No Pathogenic Variants	Negative	Negative	Parturition
21S02114385	Amniotic fluid	2021-03-19	Fetal	Solo	21S02114385	32	17	No	No ultrasonic abnormalities were found.	del(5q21.1q21.1,156.06K)-Variant of Uncertain Significance|del(9p23p23,230.10K)-Benign	No Pathogenic Variants	Negative	Negative	Parturition
21S02114386	Amniotic fluid	2021-03-19	Fetal	Solo	21S02114386	39	21	No	No ultrasonic abnormalities were found.	No Micro-deletion/duplication larger than 100K-NA	No Micro-deletion/duplication larger than 100K-NA	45, X[10]/46, XY[41]	45, X[10]/46, XY[41]	Iatrogenic abortion(Labor Induction)
21S02114387	Amniotic fluid	2021-03-19	Fetal	Solo	21S02114387	40	17	No	No ultrasonic abnormalities were found.	del(16p13.11p13.11,252.34K)-Variant of Uncertain Significance	No Pathogenic Variants	Negative	Negative	Parturition
21S02114388	Amniotic fluid	2021-03-19	Fetal	Solo	21S02114388	36	17	No	No ultrasonic abnormalities were found.	del(22q11.22q11.22,259.49K)-Variant of Uncertain Significance|dup(Xp21.1p21.1,488.53K)-Variant of Uncertain Significance	No Pathogenic Variants	Negative	Negative	Parturition
21S02114389	Amniotic fluid	2021-03-19	Fetal	Solo	21S02114389	35	16	Yes	No ultrasonic abnormalities were found.	dup(3p22.3p22.3,186.26K)-Variant of Uncertain Significance|dup(21q21.1q21.1,153.59K)-Variant of Uncertain Significance	No Pathogenic Variants	Negative	Negative	Iatrogenic abortion(Labor Induction)
21S02114391	Amniotic fluid	2021-03-19	Fetal	Solo	21S02114391	40	18	Yes	No ultrasonic abnormalities were found.	dup(19q13.42q13.42,112.22K)-Variant of Uncertain Significance	No Pathogenic Variants	Negative	Negative	Parturition
21S02114393	Amniotic fluid	2021-03-19	Fetal	Solo	21S02114393	33	19	Yes	No ultrasonic abnormalities were found.	dup(Xq28q28,678.18K)-Variant of Uncertain Significance	No Pathogenic Variants	Negative	Negative	Spontaneous Abortion
21S02114395	Amniotic fluid	2021-03-19	Fetal	Solo	21S02114395	27	16	No	Abnormal soft markers: Increased NT	No Micro-deletion/duplication larger than 100K-NA	No Micro-deletion/duplication larger than 100K-NA	Negative	Negative	Parturition
21S02114399	Chorionic villus	2021-03-22	Fetal	Solo	21S02114399	33	12	No	Abnormal soft markers: Increased NT (5.7mm), Hydrops fetalis, Nasal bone dysplasia	dup(2q24.2q24.3,659.65K)-Variant of Uncertain Significance|del(7q11.23q11.23,502.62K)-Likely benign|del(10q21.3q21.3,367.51K)-Variant of Uncertain Significance|T21-Pathogenic	T21-Pathogenic	47, XN, +21	T21-Pathogenic	Iatrogenic abortion(Medical Abortion)
21S02114400	Chorionic villus	2021-03-23	Fetal	Solo	21S02114400	33	13	Yes	Structural abnormality: Fetal multiple malformations	T13-Pathogenic	T13-Pathogenic	47, XN, +13	T13-Pathogenic	Iatrogenic abortion(Labor Induction)
21S02114403	Amniotic fluid	2021-03-23	Fetal	Solo	21S02114403	32	18	Yes	No ultrasonic abnormalities were found.	No Micro-deletion/duplication larger than 100K-NA	No Micro-deletion/duplication larger than 100K-NA	Negative	Negative	Parturition
21S02114405	Amniotic fluid	2021-03-23	Fetal	Solo	21S02114405	29	17	Yes	No ultrasonic abnormalities were found.	del(17q12q12,1.40M)-Pathogenic	del(17q12q12,1.40M)-Pathogenic	Negative	del(17q12q12,1.40M)-Pathogenic	Iatrogenic abortion(Labor Induction)
21S02114406	Amniotic fluid	2021-03-23	Fetal	Solo	21S02114406	44	16	No	No ultrasonic abnormalities were found.	No Micro-deletion/duplication larger than 100K-NA	No Micro-deletion/duplication larger than 100K-NA	Negative	Negative	Parturition(cesarean section)
21S02114408	Amniotic fluid	2021-03-23	Fetal	Solo	21S02114408	24	16	Yes	Abnormal soft markers: Echogenic intracardiac focus	dup(21q22.3q22.3,153.35K)-Variant of Uncertain Significance	No Pathogenic Variants	Negative	Negative	Parturition
21S02114409	Amniotic fluid	2021-03-23	Fetal	Solo	21S02114409	30	20	No	Abnormal soft markers: Nasal bone dysplasia	T18-Pathogenic|del(Xq27.2q27.2,280.18K)-Variant of Uncertain Significance	T18-Pathogenic	47, XN, +18	T18-Pathogenic	Iatrogenic abortion(Labor Induction)
21S02114411	Amniotic fluid	2021-03-24	Fetal	Solo	21S02114411	34	16	No	No ultrasonic abnormalities were found.	No Micro-deletion/duplication larger than 100K-NA	No Micro-deletion/duplication larger than 100K-NA	Negative	Negative	Parturition
21S02114413	Amniotic fluid	2021-03-24	Fetal	Solo	21S02114413	25	17	Yes	Abnormal soft markers: Increased NT	dup(14q23.2q23.2,157.95K)-Variant of Uncertain Significance	No Pathogenic Variants	Negative	Negative	Parturition
21S02114414	Amniotic fluid	2021-03-24	Fetal	Solo	21S02114414	35	16	No	No ultrasonic abnormalities were found.	dup(Xq26.3q26.3,139.96K)-Variant of Uncertain Significance	No Pathogenic Variants	Negative	Negative	Parturition
21S02114415	Amniotic fluid	2021-03-24	Fetal	Solo	21S02114415	29	19	Yes	No ultrasonic abnormalities were found.	dup(22q11.21q11.21,179.43K)-Benign	No Pathogenic Variants	Negative	Negative	Parturition
21S02114417	Amniotic fluid	2021-03-24	Fetal	Solo	21S02114417	28	16	No	Structural abnormality: Fetal multiple malformations	dup(1p31.1p31.1,132.32K)-Variant of Uncertain Significance|dup(4q12q13.1,4.60M)-Variant of Uncertain Significance|T18-Pathogenic	T18-Pathogenic	47, XN, +18	T18-Pathogenic	Iatrogenic abortion(Labor Induction)
21B02112396	Cord blood	2021-03-25	Fetal	Solo	21B02112396	29	25	No	Abnormal soft markers: Nasal bone dysplasia	dup(2p16.1p16.1,106.27K)-Benign|dup(7q22.3q22.3,169.16K)-Variant of Uncertain Significance|dup(16q22.1q22.1,240.45K)-Variant of Uncertain Significance|T21-Pathogenic	T21-Pathogenic	47, XN, +21	T21-Pathogenic	Parturition
21B02112397	Cord blood	2021-03-25	Fetal	Solo	21B02112397	26	24	No	Structural abnormality: Fetal multiple malformations	T21-Pathogenic	T21-Pathogenic	47, XN, +21	T21-Pathogenic	Iatrogenic abortion(Labor Induction)
21S02114419	Chorionic villus	2021-03-25	Fetal	Solo	21S02114419	31	12	No	Structural abnormality: Fetal multiple malformations	dup(7p22.2p22.2,123.86K)-Variant of Uncertain Significance|dup(7q36.3q36.3,607.30K)-Pathogenic|dup(22q11.22q11.22,272.69K)-Variant of Uncertain Significance|XO-Pathogenic	dup(7q36.3q36.3,607.30K)-Pathogenic|XO-Pathogenic	45, X	dup(7q36.3q36.3,607.30K)-Pathogenic|XO-Pathogenic	Iatrogenic abortion(Medical Abortion)
21S02114420	Amniotic fluid	2021-03-25	Fetal	Solo	21S02114420	32	19	Yes	Abnormal soft markers: Choroid plexus cyst	del(5q21.2q21.2,587.97K)-Variant of Uncertain Significance|del(7p22.3p22.3,150.61K)-Variant of Uncertain Significance|dup(11p15.4p15.4,161.84K)-Benign|dup(22q11.21q11.21,147.35K)-Benign	No Pathogenic Variants	Negative	Negative	Parturition
21S02114421	Amniotic fluid	2021-03-25	Fetal	Solo	21S02114421	39	17	Yes	No ultrasonic abnormalities were found.	del(15q26.3q26.3,268.18K)-Variant of Uncertain Significance	No Pathogenic Variants	Negative	Negative	Parturition(cesarean section)
21S02114422	Amniotic fluid	2021-03-25	Fetal	Solo	21S02114422	41	16	Yes	No ultrasonic abnormalities were found.	dup(8q24.22q24.22,174.12K)-Variant of Uncertain Significance	No Pathogenic Variants	Negative	Negative	Parturition
21S02114423	Amniotic fluid	2021-03-25	Fetal	Solo	21S02114423	31	18	No	Abnormal soft markers: Choroid plexus cyst	del(16p12.2p12.2,234.88K)-Variant of Uncertain Significance|dup(16q24.1q24.1,105.56K)-Variant of Uncertain Significance|dup(18p11.21p11.21,158.23K)-Variant of Uncertain Significance	No Pathogenic Variants	Negative	Negative	Parturition
21S02114424	Amniotic fluid	2021-03-25	Fetal	Solo	21S02114424	28	21	No	Abnormal soft markers: Nasal bone dysplasia	del(7q11.23q11.23,439.42K)-Likely benign|dup(8q11.23q11.23,159.44K)-Variant of Uncertain Significance|dup(19p12p12,210.37K)-Variant of Uncertain Significance	No Pathogenic Variants	Negative	Negative	Parturition
21B02112407	Cord blood	2021-03-26	Fetal	Solo	21B02112407	20	24	Yes	Abnormal soft markers: Renal dysplasia	No Micro-deletion/duplication larger than 100K-NA	No Micro-deletion/duplication larger than 100K-NA	Negative	Negative	Iatrogenic abortion(Labor Induction)
21S02114425	Amniotic fluid	2021-03-26	Fetal	Solo	21S02114425	32	18	No	No ultrasonic abnormalities were found.	No Micro-deletion/duplication larger than 100K-NA	No Micro-deletion/duplication larger than 100K-NA	Negative	Negative	Parturition
21S02114426	Amniotic fluid	2021-03-26	Fetal	Solo	21S02114426	40	17	No	No ultrasonic abnormalities were found.	del(10p14p14,262.36K)-Variant of Uncertain Significance|dup(Xq12q12,108.95K)-Variant of Uncertain Significance	No Pathogenic Variants	45, XN, inv(9)(p11q13)pat, der(14;21)(q10;q10)dn	45, XN, inv(9)(p11q13)pat, der(14;21)(q10;q10)dn	Parturition
21S02114427	Amniotic fluid	2021-03-26	Fetal	Solo	21S02114427	30	16	Yes	No ultrasonic abnormalities were found.	dup(1p21.1p21.1,207.12K)-Benign	No Pathogenic Variants	Negative	Negative	Parturition
21S02114428	Amniotic fluid	2021-03-26	Fetal	Solo	21S02114428	32	18	No	Structural abnormality: Fetal cardiac abnormalities	dup(19p12p11,179.19K)-Variant of Uncertain Significance	No Pathogenic Variants	Negative	Negative	Parturition
21S02114429	Amniotic fluid	2021-03-26	Fetal	Solo	21S02114429	41	17	Yes	Abnormal soft markers: Choroid plexus cyst	No Micro-deletion/duplication larger than 100K-NA	No Micro-deletion/duplication larger than 100K-NA	Negative	Negative	Parturition(cesarean section)
21S02114430	Amniotic fluid	2021-03-26	Fetal	Solo	21S02114430	35	21	Yes	Structural abnormality: Duodenal atresia or narrow	No Micro-deletion/duplication larger than 100K-NA	No Micro-deletion/duplication larger than 100K-NA	Negative	Negative	Iatrogenic abortion(Labor Induction)
21S02114431	Amniotic fluid	2021-03-26	Fetal	Solo	21S02114431	35	16	No	No ultrasonic abnormalities were found.	No Micro-deletion/duplication larger than 100K-NA	No Micro-deletion/duplication larger than 100K-NA	Negative	Negative	Parturition(cesarean section)
21S02114433	Amniotic fluid	2021-03-26	Fetal	Solo	21S02114433	41	16	Yes	No ultrasonic abnormalities were found.	No Micro-deletion/duplication larger than 100K-NA	No Micro-deletion/duplication larger than 100K-NA	Negative	Negative	Parturition
21S02114434	Amniotic fluid	2021-03-26	Fetal	Solo	21S02114434	34	17	No	Abnormal soft markers: Choroid plexus cyst	dup(16p12.3p12.3,145.70K)-Variant of Uncertain Significance|dup(16p12.2p12.2,336.23K)-Variant of Uncertain Significance|del(19q13.2q13.31,302.85K)-Benign	No Pathogenic Variants	Negative	Negative	Parturition
21S02114442	Amniotic fluid	2021-03-30	Fetal	Solo	21S02114442	33	16	Yes	No ultrasonic abnormalities were found.	del(1q31.3q31.3,105.96K)-Benign	No Pathogenic Variants	Negative	Negative	Parturition
21S02114443	Amniotic fluid	2021-03-30	Fetal	Solo	21S02114443	32	16	Yes	Abnormal soft markers: Increased NT	dup(2q12.1q12.1,197.57K)-Variant of Uncertain Significance|dup(13q31.1q31.1,110.02K)-Variant of Uncertain Significance|del(Xq27.3q27.3,280.16K)-Variant of Uncertain Significance	No Pathogenic Variants	Negative	Negative	Parturition
21S02114446	Amniotic fluid	2021-03-31	Fetal	Solo	21S02114446	33	16	Yes	No ultrasonic abnormalities were found.	del(2q32.3q32.3,116.61K)-Variant of Uncertain Significance|del(3p14.2p14.2,252.54K)-Variant of Uncertain Significance	No Pathogenic Variants	Negative	Negative	Parturition
21S02114447	Amniotic fluid	2021-03-31	Fetal	Solo	21S02114447	31	16	Yes	Abnormal soft markers: Increased NT	dup(7p11.2p11.2,195.62K)-Variant of Uncertain Significance	No Pathogenic Variants	Negative	Negative	Parturition
21S02114450	Amniotic fluid	2021-03-31	Fetal	Solo	21S02114450	39	21	Yes	No ultrasonic abnormalities were found.	dup(5p15.32p15.32,236.06K)-Variant of Uncertain Significance	No Pathogenic Variants	Negative	Negative	Parturition
21B02112434	Cord blood	2021-04-01	Fetal	Solo	21B02112434	30	25	No	Structural abnormality: Chilopalatognathus III	No Micro-deletion/duplication larger than 100K-NA	No Micro-deletion/duplication larger than 100K-NA	Negative	Negative	Iatrogenic abortion(Labor Induction)
21S02114455	Amniotic fluid	2021-04-01	Fetal	Solo	21S02114455	31	16	No	No ultrasonic abnormalities were found.	No Micro-deletion/duplication larger than 100K-NA	No Micro-deletion/duplication larger than 100K-NA	Negative	Negative	Parturition(cesarean section)
21S02114457	Amniotic fluid	2021-04-01	Fetal	Solo	21S02114457	36	16	No	Structural abnormality: Fetal cardiac abnormalities	No Micro-deletion/duplication larger than 100K-NA	No Micro-deletion/duplication larger than 100K-NA	Negative	Negative	Parturition
21S02114459	Amniotic fluid	2021-04-01	Fetal	Solo	21S02114459	30	17	No	No ultrasonic abnormalities were found.	del(2q21.1q21.1,298.91K)-Variant of Uncertain Significance	No Pathogenic Variants	Negative	Negative	Parturition
21S02114460	Amniotic fluid	2021-04-01	Fetal	Solo	21S02114460	39	16	Yes	No ultrasonic abnormalities were found.	No Micro-deletion/duplication larger than 100K-NA	No Micro-deletion/duplication larger than 100K-NA	Negative	Negative	Parturition
21S02114461	Amniotic fluid	2021-04-01	Fetal	Solo	21S02114461	40	16	Yes	No ultrasonic abnormalities were found.	dup(Xp11.23p11.23,123.72K)-Benign	No Pathogenic Variants	Negative	Negative	Parturition
21S02114462	Amniotic fluid	2021-04-01	Fetal	Solo	21S02114462	39	17	Yes	No ultrasonic abnormalities were found.	No Micro-deletion/duplication larger than 100K-NA	No Micro-deletion/duplication larger than 100K-NA	Negative	Negative	Parturition(cesarean section)
21S02114464	Amniotic fluid	2021-04-01	Fetal	Solo	21S02114464	34	17	Yes	No ultrasonic abnormalities were found.	dup(17p11.2p11.2,117.54K)-Variant of Uncertain Significance	No Pathogenic Variants	Negative	Negative	Parturition
21B02112453	Cord blood	2021-04-02	Fetal	Solo	21B02112453	31	25	No	Structural abnormality: Chilopalatognathus III	del(4q25q25,130.62K)-Variant of Uncertain Significance|del(9p23p23,323.89K)-Benign	No Pathogenic Variants	Negative	Negative	Iatrogenic abortion(Labor Induction)
21S02114465	Chorionic villus	2021-04-02	Fetal	Solo	21S02114465	28	12	Yes	Structural abnormality: Fetal malformation (lymphatic system)	del(10q26.2q26.2,192.09K)-Likely benign	No Pathogenic Variants	Negative	Negative	Parturition
21S02114466	Amniotic fluid	2021-04-02	Fetal	Solo	21S02114466	36	18	Yes	Abnormal soft markers: Echogenic fetal bowel	dup(2q21.1q21.1,504.17K)-Variant of Uncertain Significance|dup(4q35.1q35.2,125.53K)-Variant of Uncertain Significance	No Pathogenic Variants	Negative	Negative	Parturition(cesarean section)
21S02114467	Amniotic fluid	2021-04-01	Fetal	Solo	21S02114467	28	16	Yes	Abnormal soft markers: Increased NT	del(1p31.1p31.1,141.96K)-Variant of Uncertain Significance|del(19q13.2q13.31,295.70K)-Benign|del(Xp11.23p11.23,197.70K)-Variant of Uncertain Significance	No Pathogenic Variants	Negative	Negative	Parturition
21S02114468	Amniotic fluid	2021-04-02	Fetal	Solo	21S02114468	31	17	No	No ultrasonic abnormalities were found.	dup(1p36.32p36.32,117.03K)-Variant of Uncertain Significance	No Pathogenic Variants	Negative	Negative	Parturition
21S02114470	Amniotic fluid	2021-04-02	Fetal	Solo	21S02114470	22	18	No	No ultrasonic abnormalities were found.	No Micro-deletion/duplication larger than 100K-NA	No Micro-deletion/duplication larger than 100K-NA	Negative	Negative	Parturition
21S02114471	Amniotic fluid	2021-04-02	Fetal	Solo	21S02114471	33	19	Yes	No ultrasonic abnormalities were found.	dup(1q43q43,107.52K)-Variant of Uncertain Significance|del(13q31.1q31.1,100.16K)-Variant of Uncertain Significance|dup(18p11.21p11.21,167.19K)-Variant of Uncertain Significance	No Pathogenic Variants	Negative	Negative	Parturition(cesarean section)
21S02114473	Amniotic fluid	2021-04-02	Fetal	Solo	21S02114473	22	21	No	No ultrasonic abnormalities were found.	dup(11q13.3q13.3,205.12K)-Variant of Uncertain Significance	No Pathogenic Variants	Negative	Negative	Parturition
21S02114474	Amniotic fluid	2021-04-02	Fetal	Solo	21S02114474	27	17	No	Structural abnormality: Fetal multiple malformations	No Micro-deletion/duplication larger than 100K-NA	No Micro-deletion/duplication larger than 100K-NA	Negative	Negative	Parturition
21S02114475	Amniotic fluid	2021-04-02	Fetal	Solo	21S02114475	32	17	No	No ultrasonic abnormalities were found.	No Micro-deletion/duplication larger than 100K-NA	No Micro-deletion/duplication larger than 100K-NA	Negative	Negative	Parturition
21S02114477	Amniotic fluid	2021-04-02	Fetal	Solo	21S02114477	36	17	No	Structural abnormality: Fetal cardiac abnormalities	del(15q13.2q13.2,493.09K)-Likely benign|dup(15q13.3q13.3,432.70K)-Likely benign	No Pathogenic Variants	Negative	Negative	Parturition
21S02114478	Chorionic villus	2021-04-06	Fetal	Solo	21S02114478	32	13	Yes	No ultrasonic abnormalities were found.	dup(18q21.32q21.32,399.92K)-Variant of Uncertain Significance	No Pathogenic Variants	Negative	Negative	Parturition
21S02114479	Amniotic fluid	2021-04-06	Fetal	Solo	21S02114479	29	16	Yes	No ultrasonic abnormalities were found.	del(2q32.1q32.1,113.14K)-Variant of Uncertain Significance	No Pathogenic Variants	Negative	Negative	Parturition
21S02114483	Amniotic fluid	2021-04-06	Fetal	Solo	21S02114483	33	16	No	No ultrasonic abnormalities were found.	dup(15q11.2q11.2,365.90K)-Variant of Uncertain Significance	No Pathogenic Variants	Negative	Negative	Parturition(cesarean section)
21S02114488	Amniotic fluid	2021-04-07	Fetal	Solo	21S02114488	37	16	Yes	No ultrasonic abnormalities were found.	dup(Yq11.222q11.222,587.75K)-Variant of Uncertain Significance	No Pathogenic Variants	Negative	Negative	Parturition
21S02114497	Amniotic fluid	2021-04-07	Fetal	Solo	21S02114497	29	18	No	No ultrasonic abnormalities were found.	No Micro-deletion/duplication larger than 100K-NA	No Micro-deletion/duplication larger than 100K-NA	Negative	Negative	Parturition
21S02114498	Amniotic fluid	2021-04-07	Fetal	Solo	21S02114498	40	16	Yes	Abnormal soft markers: Nasal bone dysplasia	dup(6p12.1p12.1,126.52K)-Variant of Uncertain Significance|del(22q11.21q11.21,114.86K)-Variant of Uncertain Significance	No Pathogenic Variants	46, X, inv(Y)(p11.2q12)pat	46, X, inv(Y)(p11.2q12)pat	Parturition(cesarean section)
21B02112497	Cord blood	2021-04-08	Fetal	Solo	21B02112497	28	25	Yes	Structural abnormality: Fetal cardiac abnormalities	dup(2p22.3p22.3,1.07M)-Variant of Uncertain Significance	No Pathogenic Variants	Negative	Negative	Iatrogenic abortion(Labor Induction)
21B02112499	Cord blood	2021-04-08	Fetal	Solo	21B02112499	34	24	Yes	No ultrasonic abnormalities were found.	dup(6p21.1p21.1,405.26K)-Variant of Uncertain Significance	No Pathogenic Variants	Negative	Negative	Parturition
21S02114499	Chorionic villus	2021-04-08	Fetal	Solo	21S02114499	34	13	Yes	Abnormal soft markers: Nasal bone dysplasia	dup(18p11.31p11.23,514.96K)-Variant of Uncertain Significance|T21-Pathogenic	T21-Pathogenic	47, XN, +21	T21-Pathogenic	Iatrogenic abortion(Labor Induction)
21S02114500	Amniotic fluid	2021-04-08	Fetal	Solo	21S02114500	35	19	No	Abnormal soft markers: Echogenic fetal bowel	dup(2p24.3p24.3,801.91K)-Variant of Uncertain Significance	No Pathogenic Variants	Negative	Negative	Parturition
21S02114509	Chorionic villus	2021-04-09	Fetal	Solo	21S02114509	37	13	Yes	Structural abnormality and abnormal soft markers: Fetal cardiac abnormalities, Increased NT	dup(18q22.1q22.1,327.55K)-Variant of Uncertain Significance	No Pathogenic Variants	Negative	Negative	Iatrogenic abortion(Labor Induction)
21S02114511	Amniotic fluid	2021-04-09	Fetal	Solo	21S02114511	27	17	Yes	No ultrasonic abnormalities were found.	No Micro-deletion/duplication larger than 100K-NA	No Micro-deletion/duplication larger than 100K-NA	Negative	Negative	Parturition
21S02114512	Amniotic fluid	2021-04-09	Fetal	Solo	21S02114512	41	16	No	Abnormal soft markers: Choroid plexus cyst	del(7q36.1q36.1,178.10K)-Variant of Uncertain Significance	No Pathogenic Variants	Negative	Negative	Parturition
21S02114514	Amniotic fluid	2021-04-09	Fetal	Solo	21S02114514	26	17	No	No ultrasonic abnormalities were found.	dup(Xp11.23p11.23,136.48K)-Benign	No Pathogenic Variants	46, XN, t(2;9)(q37.3;q11)mat	46, XN, t(2;9)(q37.3;q11)mat	Parturition
21S02114515	Amniotic fluid	2021-04-09	Fetal	Solo	21S02114515	40	19	No	No ultrasonic abnormalities were found.	dup(2p21p21,112.15K)-Variant of Uncertain Significance|dup(6p22.3p22.3,260.64K)-Variant of Uncertain Significance|dup(8q24.22q24.22,179.15K)-Variant of Uncertain Significance	No Pathogenic Variants	Negative	Negative	Parturition(cesarean section)
21B02112529	Cord blood	2021-04-13	Fetal	Solo	21B02112529	37	19	Yes	Structural abnormality: Fetal multiple malformations	del(7q11.23q11.23,1.78M)-Pathogenic	del(7q11.23q11.23,1.78M)-Pathogenic	Negative	del(7q11.23q11.23,1.78M)-Pathogenic	Iatrogenic abortion(Labor Induction)
21S02114517	Amniotic fluid	2021-04-13	Fetal	Solo	21S02114517	23	17	No	Abnormal soft markers: Increased NT	dup(3p26.3p26.3,490.93K)-Variant of Uncertain Significance	No Pathogenic Variants	Negative	Negative	Parturition
21S02114518	Amniotic fluid	2021-04-13	Fetal	Solo	21S02114518	34	16	Yes	No ultrasonic abnormalities were found.	dup(19p12p12,868.74K)-Variant of Uncertain Significance	No Pathogenic Variants	Negative	Negative	Parturition
21S02114519	Amniotic fluid	2021-04-13	Fetal	Solo	21S02114519	27	17	Yes	No ultrasonic abnormalities were found.	dup(12q14.2q14.2,209.48K)-Benign	No Pathogenic Variants	Negative	Negative	Parturition
21S02114520	Amniotic fluid	2021-04-13	Fetal	Solo	21S02114520	30	19	Yes	No ultrasonic abnormalities were found.	dup(Xp11.3p11.23,632.60K)-Variant of Uncertain Significance	No Pathogenic Variants	Negative	Negative	Parturition
21S02114521	Amniotic fluid	2021-04-13	Fetal	Solo	21S02114521	32	16	No	No ultrasonic abnormalities were found.	dup(16p12.2p12.2,745.41K)-Variant of Uncertain Significance|dup(Xp11.22p11.22,712.64K)-Variant of Uncertain Significance	No Pathogenic Variants	Negative	Negative	Parturition
21S02114523	Amniotic fluid	2021-04-13	Fetal	Solo	21S02114523	32	16	Yes	Other ultrasound abnormalities	dup(16p12.2p12.2,783.41K)-Variant of Uncertain Significance	No Pathogenic Variants	Negative	Negative	Parturition
21S02114524	Amniotic fluid	2021-04-13	Fetal	Solo	21S02114524	40	19	Yes	Abnormal soft markers: Choroid plexus cyst	del(8q21.3q21.3,479.04K)-Variant of Uncertain Significance|dup(19p13.3p13.3,225.76K)-Variant of Uncertain Significance	No Pathogenic Variants	Negative	Negative	Parturition
21S02114525	Amniotic fluid	2021-04-13	Fetal	Solo	21S02114525	30	16	Yes	No ultrasonic abnormalities were found.	No Micro-deletion/duplication larger than 100K-NA	No Micro-deletion/duplication larger than 100K-NA	Negative	Negative	Parturition
21B02112544	Cord blood	2021-04-14	Fetal	Solo	21B02112544	29	25	No	Structural abnormality: Fetal multiple malformations	del(17p12p12,1.45M)-Pathogenic|dup(18p11.31p11.23,499.38K)-Variant of Uncertain Significance|del(22q11.21q11.21,129.20K)-Variant of Uncertain Significance	del(17p12p12,1.45M)-Pathogenic	Negative	del(17p12p12,1.45M)-Pathogenic	Iatrogenic abortion(induced abortion)
21S02114526	Chorionic villus	2021-04-14	Fetal	Solo	21S02114526	31	13	Yes	No ultrasonic abnormalities were found.	dup(4p15.31p15.31,106.64K)-Variant of Uncertain Significance|dup(22q11.22q11.22,272.69K)-Variant of Uncertain Significance|dup(Xp11.21p11.21,154.37K)-Variant of Uncertain Significance	No Pathogenic Variants	Negative	Negative	Parturition
21S02114527	Chorionic villus	2021-04-14	Fetal	Solo	21S02114527	24	14	Yes	Abnormal soft markers: Increased NT (4.65mm)	dup(1q31.3q31.3,122.82K)-Variant of Uncertain Significance	No Pathogenic Variants	Negative	Negative	Parturition
21S02114528	Amniotic fluid	2021-04-14	Fetal	Solo	21S02114528	43	17	Yes	Abnormal soft markers: Choroid plexus cyst	No Micro-deletion/duplication larger than 100K-NA	No Micro-deletion/duplication larger than 100K-NA	Negative	Negative	Parturition
21S02114529	Amniotic fluid	2021-04-14	Fetal	Solo	21S02114529	36	16	Yes	No ultrasonic abnormalities were found.	dup(22q11.23q12.1,297.90K)-Benign	No Pathogenic Variants	Negative	Negative	Parturition
21S02114531	Amniotic fluid	2021-04-14	Fetal	Solo	21S02114531	30	20	No	No ultrasonic abnormalities were found.	dup(5p14.1p14.1,133.83K)-Variant of Uncertain Significance|dup(Xp11.21p11.21,149.32K)-Variant of Uncertain Significance	No Pathogenic Variants	Negative	Negative	Parturition
21S02114532	Amniotic fluid	2021-04-14	Fetal	Solo	21S02114532	36	16	Yes	Other ultrasound abnormalities	No Micro-deletion/duplication larger than 100K-NA	No Micro-deletion/duplication larger than 100K-NA	Negative	Negative	Parturition(cesarean section)
21S02114533	Amniotic fluid	2021-04-14	Fetal	Solo	21S02114533	26	20	Yes	Other ultrasound abnormalities	del(2p11.2p11.2,490.38K)-Variant of Uncertain Significance|dup(14q21.1q21.1,229.65K)-Variant of Uncertain Significance	No Pathogenic Variants	Negative	Negative	Parturition(cesarean section)
21S02114534	Amniotic fluid	2021-04-14	Fetal	Solo	21S02114534	38	17	Yes	Abnormal soft markers: Choroid plexus cyst	No Micro-deletion/duplication larger than 100K-NA	No Micro-deletion/duplication larger than 100K-NA	Negative	Negative	Parturition
21S02114535	Amniotic fluid	2021-04-14	Fetal	Solo	21S02114535	27	16	Yes	No ultrasonic abnormalities were found.	del(8p23.1p23.1,158.88K)-Variant of Uncertain Significance	No Pathogenic Variants	Negative	Negative	Parturition
21B02112548	Cord blood	2021-04-15	Fetal	Solo	21B02112548	30	24	No	Structural abnormality: Chilopalatognathus III	dup(19p13.3p13.3,277.80K)-Variant of Uncertain Significance	No Pathogenic Variants	Negative	Negative	Iatrogenic abortion(Labor Induction)
21S02114539	Amniotic fluid	2021-04-15	Fetal	Solo	21S02114539	40	18	No	No ultrasonic abnormalities were found.	dup(4q31.21q31.21,228.64K)-Variant of Uncertain Significance	No Pathogenic Variants	Negative	Negative	Parturition
21S02114540	Amniotic fluid	2021-04-15	Fetal	Solo	21S02114540	35	16	Yes	Abnormal soft markers: Echogenic intracardiac focus	dup(1q44q44,211.20K)-Variant of Uncertain Significance|dup(Xq26.3q26.3,171.40K)-Variant of Uncertain Significance	No Pathogenic Variants	Negative	Negative	Parturition
21S02114541	Amniotic fluid	2021-04-15	Fetal	Solo	21S02114541	28	20	No	No ultrasonic abnormalities were found.	No Micro-deletion/duplication larger than 100K-NA	No Micro-deletion/duplication larger than 100K-NA	Negative	Negative	Parturition
21S02114543	Amniotic fluid	2021-04-15	Fetal	Solo	21S02114543	25	18	Yes	Structural abnormality: Fetal malformation (skeletal system)	dup(1p32.3p32.3,205.90K)-Variant of Uncertain Significance|dup(2q35q35,300.98K)-Variant of Uncertain Significance|dup(Yq11.223q11.223,165.71K)-Variant of Uncertain Significance	No Pathogenic Variants	Negative	Negative	Parturition
21S02114545	Amniotic fluid	2021-04-15	Fetal	Solo	21S02114545	37	27	Yes	Other ultrasound abnormalities: FGR	del(1q21.2q21.2,1.16M)-Variant of Uncertain Significance|dup(8p23.3p23.3,167.07K)-Variant of Uncertain Significance|dup(17q21.33q21.33,311.72K)-Variant of Uncertain Significance|dup(20p13p13,143.28K)-Variant of Uncertain Significance|del(Xq25q25,202.73K)-Variant of Uncertain Significance	No Pathogenic Variants	Negative	Negative	Parturition(cesarean section)
21S02114550	Amniotic fluid	2021-04-16	Fetal	Solo	21S02114550	39	16	Yes	No ultrasonic abnormalities were found.	dup(5p14.3p14.3,294.95K)-Variant of Uncertain Significance	No Pathogenic Variants	Negative	Negative	Parturition
21S02114551	Amniotic fluid	2021-04-16	Fetal	Solo	21S02114551	32	16	No	No ultrasonic abnormalities were found.	dup(9p24.3p24.3,104.03K)-Variant of Uncertain Significance	No Pathogenic Variants	Negative	Negative	Parturition
21S02114553	Amniotic fluid	2021-04-16	Fetal	Solo	21S02114553	31	18	Yes	No ultrasonic abnormalities were found.	No Micro-deletion/duplication larger than 100K-NA	No Micro-deletion/duplication larger than 100K-NA	Negative	Negative	Parturition(cesarean section)
21S02114554	Amniotic fluid	2021-04-16	Fetal	Solo	21S02114554	27	21	No	No ultrasonic abnormalities were found.	dup(3p21.31p21.31,108.93K)-Variant of Uncertain Significance	No Pathogenic Variants	Negative	Negative	Parturition
21S02114557	Amniotic fluid	2021-04-16	Fetal	Solo	21S02114557	30	17	No	No ultrasonic abnormalities were found.	dup(2q32.2q32.2,127.45K)-Variant of Uncertain Significance|dup(11q24.3q24.3,142.87K)-Variant of Uncertain Significance	No Pathogenic Variants	Negative	Negative	Parturition
21S02114561	Amniotic fluid	2021-04-16	Fetal	Solo	21S02114561	35	34	No	No ultrasonic abnormalities were found.	No Micro-deletion/duplication larger than 100K-NA	No Micro-deletion/duplication larger than 100K-NA	Negative	Negative	Parturition(cesarean section)
21S02114563	Amniotic fluid	2021-04-20	Fetal	Solo	21S02114563	28	16	No	No ultrasonic abnormalities were found.	dup(16p12.3p12.3,140.40K)-Variant of Uncertain Significance	No Pathogenic Variants	Negative	Negative	Parturition
21S02114564	Amniotic fluid	2021-04-20	Fetal	Solo	21S02114564	27	17	Yes	No ultrasonic abnormalities were found.	dup(2q34q34,213.99K)-Variant of Uncertain Significance|del(9p23p23,125.40K)-Benign	No Pathogenic Variants	Negative	Negative	Parturition
21S02114566	Amniotic fluid	2021-04-20	Fetal	Solo	21S02114566	30	20	No	Abnormal soft markers: Choroid plexus cyst	del(15q13.2q13.2,169.95K)-Likely benign|dup(15q13.3q13.3,567.20K)-Likely benign	No Pathogenic Variants	Negative	Negative	Parturition
21S02114568	Amniotic fluid	2021-04-20	Fetal	Solo	21S02114568	32	17	Yes	No ultrasonic abnormalities were found.	dup(6q26q26,169.80K)-Variant of Uncertain Significance|dup(15q11.2q11.2,868.66K)-Variant of Uncertain Significance	No Pathogenic Variants	Negative	Negative	Parturition
21S02114569	Amniotic fluid	2021-04-20	Fetal	Solo	21S02114569	33	20	Yes	No ultrasonic abnormalities were found.	dup(1p31.3p31.2,510.24K)-Variant of Uncertain Significance|dup(7p21.3p21.3,398.12K)-Variant of Uncertain Significance	No Pathogenic Variants	Negative	Negative	Parturition
21S02114570	Amniotic fluid	2021-04-20	Fetal	Solo	21S02114570	41	16	No	No ultrasonic abnormalities were found.	dup(19q13.2q13.2,118.14K)-Benign	No Pathogenic Variants	Negative	Negative	Parturition
21S02114571	Amniotic fluid	2021-04-21	Fetal	Solo	21S02114571	22	16	No	Abnormal soft markers: Echogenic fetal bowel	dup(3p26.1p26.1,218.41K)-Variant of Uncertain Significance|del(8q21.2q21.3,155.87K)-Variant of Uncertain Significance	No Pathogenic Variants	Negative	Negative	Iatrogenic abortion(Labor Induction)
21S02114575	Amniotic fluid	2021-04-21	Fetal	Solo	21S02114575	30	19	Yes	No ultrasonic abnormalities were found.	del(4q22.1q22.1,234.96K)-Variant of Uncertain Significance|dup(6q27q27,643.28K)-Variant of Uncertain Significance|del(9p23p23,240.43K)-Benign	No Pathogenic Variants	Negative	Negative	Parturition
21S02114576	Amniotic fluid	2021-04-21	Fetal	Solo	21S02114576	39	16	No	No ultrasonic abnormalities were found.	No Micro-deletion/duplication larger than 100K-NA	No Micro-deletion/duplication larger than 100K-NA	Negative	Negative	Parturition(cesarean section)
21S02114577	Amniotic fluid	2021-04-21	Fetal	Solo	21S02114577	23	19	Yes	Structural abnormality and abnormal soft markers: Fetal cardiac abnormalities, Increased NF (7.0mm)	del(7q11.23q11.23,457.43K)-Likely benign|del(17q23.2q23.2,196.63K)-Variant of Uncertain Significance|dup(Xp11.21p11.21,153.07K)-Variant of Uncertain Significance	No Pathogenic Variants	Negative	Negative	Parturition
21S02114578	Amniotic fluid	2021-04-21	Fetal	Solo	21S02114578	34	21	Yes	No ultrasonic abnormalities were found.	del(1q31.3q31.3,115.56K)-Benign|dup(2p22.1p22.1,182.18K)-Variant of Uncertain Significance|del(7q11.23q11.23,422.65K)-Likely benign|dup(11q13.4q13.4,131.13K)-Variant of Uncertain Significance|dup(19p12p12,869.34K)-Variant of Uncertain Significance	No Pathogenic Variants	Negative	Negative	Parturition
21S02114580	Amniotic fluid	2021-04-21	Fetal	Solo	21S02114580	37	38	Yes	No ultrasonic abnormalities were found.	dup(7p14.1p14.1,127.90K)-Variant of Uncertain Significance	No Pathogenic Variants	Negative	Negative	Parturition(cesarean section)
21S02114581	Amniotic fluid	2021-04-21	Fetal	Solo	21S02114581	39	16	No	Abnormal soft markers: Choroid plexus cyst	del(13q12.11q12.11,121.84K)-Variant of Uncertain Significance	No Pathogenic Variants	Negative	Negative	Parturition
21B02112583	Cord blood	2021-04-22	Fetal	Solo	21B02112583	41	24	Yes	No ultrasonic abnormalities were found.	dup(10p12.33p12.33,123.06K)-Variant of Uncertain Significance|dup(14q21.2q21.2,719.79K)-Variant of Uncertain Significance	No Pathogenic Variants	Negative	Negative	Parturition
21S02114584	Chorionic villus	2021-04-22	Fetal	Solo	21S02114584	24	12	No	Structural abnormality and abnormal soft markers: Strephenopodia, Increased NT (14mm)	No Micro-deletion/duplication larger than 100K-NA	No Micro-deletion/duplication larger than 100K-NA	Negative	Negative	Iatrogenic abortion(Medical Abortion)
21S02114585	Amniotic fluid	2021-04-22	Fetal	Solo	21S02114585	39	17	Yes	Structural abnormality: Fetal cardiac abnormalities	del(4q32.1q32.1,101.19K)-Variant of Uncertain Significance|dup(8q11.21q11.21,124.64K)-Likely benign|del(9p23p23,235.12K)-Benign	No Pathogenic Variants	Negative	Negative	Parturition(cesarean section)
21S02114586	Amniotic fluid	2021-04-22	Fetal	Solo	21S02114586	42	16	Yes	No ultrasonic abnormalities were found.	No Micro-deletion/duplication larger than 100K-NA	No Micro-deletion/duplication larger than 100K-NA	Negative	Negative	Iatrogenic abortion(Labor Induction)
21S02114587	Amniotic fluid	2021-04-22	Fetal	Solo	21S02114587	30	18	No	No ultrasonic abnormalities were found.	dup(1q44q44,411.98K)-Variant of Uncertain Significance|dup(7p22.2p22.1,172.07K)-Likely benign|dup(12q24.33q24.33,110.54K)-Variant of Uncertain Significance	No Pathogenic Variants	Negative	Negative	Parturition
21S02114588	Amniotic fluid	2021-04-22	Fetal	Solo	21S02114588	41	17	Yes	No ultrasonic abnormalities were found.	dup(13q31.1q31.1,149.31K)-Variant of Uncertain Significance	No Pathogenic Variants	Negative	Negative	Parturition
21S02114589	Amniotic fluid	2021-04-22	Fetal	Solo	21S02114589	23	16	Yes	No ultrasonic abnormalities were found.	No Micro-deletion/duplication larger than 100K-NA	No Micro-deletion/duplication larger than 100K-NA	Negative	Negative	Parturition
21S02114591	Amniotic fluid	2021-04-22	Fetal	Solo	21S02114591	31	19	Yes	Abnormal soft markers: Choroid plexus cyst	del(5p14.1p14.1,530.70K)-Variant of Uncertain Significance	No Pathogenic Variants	Negative	Negative	Parturition(cesarean section)
21B02112589	Cord blood	2021-04-23	Fetal	Solo	21B02112589	38	25	No	Structural abnormality: Chilopalatognathus III	dup(16q22.1q22.1,244.59K)-Variant of Uncertain Significance	No Pathogenic Variants	Negative	Negative	Iatrogenic abortion(Labor Induction)
21S02114592	Amniotic fluid	2021-04-23	Fetal	Solo	21S02114592	30	18	No	No ultrasonic abnormalities were found.	dup(2p16.1p15,2.37M)-Variant of Uncertain Significance|del(15q13.2q13.2,238.51K)-Likely benign|dup(15q13.3q13.3,497.41K)-Likely benign|dup(19q13.32q13.32,112.93K)-Variant of Uncertain Significance	No Pathogenic Variants	Negative	Negative	Parturition
21S02114593	Amniotic fluid	2021-04-23	Fetal	Solo	21S02114593	37	16	Yes	No ultrasonic abnormalities were found.	No Micro-deletion/duplication larger than 100K-NA	No Micro-deletion/duplication larger than 100K-NA	Negative	Negative	Parturition(cesarean section)
21S02114594	Amniotic fluid	2021-04-23	Fetal	Solo	21S02114594	33	16	No	Abnormal soft markers: Echogenic intracardiac focus	No Micro-deletion/duplication larger than 100K-NA	No Micro-deletion/duplication larger than 100K-NA	Negative	Negative	Parturition
21S02114595	Amniotic fluid	2021-04-23	Fetal	Solo	21S02114595	26	18	No	Structural abnormality: Fetal cardiac abnormalities	dup(12q24.33q24.33,230.13K)-Variant of Uncertain Significance	No Pathogenic Variants	Negative	Negative	Parturition
21S02114596	Amniotic fluid	2021-04-23	Fetal	Solo	21S02114596	23	21	No	No ultrasonic abnormalities were found.	No Micro-deletion/duplication larger than 100K-NA	No Micro-deletion/duplication larger than 100K-NA	Negative	Negative	Parturition
21S02114597	Amniotic fluid	2021-04-23	Fetal	Solo	21S02114597	39	17	Yes	No ultrasonic abnormalities were found.	dup(Xp22.31p22.31,184.21K)-Variant of Uncertain Significance	No Pathogenic Variants	Negative	Negative	Parturition
21S02114598	Amniotic fluid	2021-04-23	Fetal	Solo	21S02114598	30	20	No	No ultrasonic abnormalities were found.	del(16p13.11p13.11,292.15K)-Variant of Uncertain Significance	No Pathogenic Variants	Negative	Negative	Parturition
21S02114599	Amniotic fluid	2021-04-23	Fetal	Solo	21S02114599	30	18	Yes	No ultrasonic abnormalities were found.	dup(Yq11.221q11.221,798.41K)-Variant of Uncertain Significance	No Pathogenic Variants	Negative	Negative	Parturition
21S02114600	Amniotic fluid	2021-04-23	Fetal	Solo	21S02114600	43	16	Yes	Abnormal soft markers: Choroid plexus cyst	dup(10q22.3q22.3,178.48K)-Variant of Uncertain Significance|del(20p12.1p12.1,163.56K)-Variant of Uncertain Significance	No Pathogenic Variants	Negative	Negative	Parturition
21S02114602	Amniotic fluid	2021-04-23	Fetal	Solo	21S02114602	38	16	Yes	No ultrasonic abnormalities were found.	dup(8q24.22q24.22,174.12K)-Variant of Uncertain Significance|dup(15q24.2q24.2,126.72K)-Variant of Uncertain Significance|del(16p11.2p11.2,1.86M)-Variant of Uncertain Significance	No Pathogenic Variants	Negative	Negative	Parturition(cesarean section)
21S02114605	Amniotic fluid	2021-04-23	Fetal	Solo	21S02114605	32	17	No	Structural abnormality: Chilopalatognathus	No Micro-deletion/duplication larger than 100K-NA	No Micro-deletion/duplication larger than 100K-NA	Negative	Negative	Iatrogenic abortion(Labor Induction)
21S02114606	Amniotic fluid	2021-04-25	Fetal	Solo	21S02114606	39	18	No	Abnormal soft markers: Nasal bone dysplasia, Echogenic fetal bowel	T21-Pathogenic|dup(Xq27.3q27.3,670.11K)-Variant of Uncertain Significance	T21-Pathogenic	47, XN, +21	T21-Pathogenic	Parturition
21S02114607	Amniotic fluid	2021-04-25	Fetal	Solo	21S02114607	27	17	No	No ultrasonic abnormalities were found.	No Micro-deletion/duplication larger than 100K-NA	No Micro-deletion/duplication larger than 100K-NA	Negative	Negative	Parturition
21S02114611	Amniotic fluid	2021-04-25	Fetal	Solo	21S02114611	44	16	Yes	No ultrasonic abnormalities were found.	No Micro-deletion/duplication larger than 100K-NA	No Micro-deletion/duplication larger than 100K-NA	Negative	Negative	Parturition(cesarean section)
21S02114612	Amniotic fluid	2021-04-25	Fetal	Solo	21S02114612	36	20	No	Abnormal soft markers: Choroid plexus cyst	dup(10q26.3q26.3,341.52K)-Likely benign|dup(11p11.2p11.12,611.04K)-Variant of Uncertain Significance	No Pathogenic Variants	Negative	Negative	Parturition
21S02114613	Amniotic fluid	2021-04-25	Fetal	Solo	21S02114613	32	21	No	Abnormal soft markers: Increased NF (6.5mm)	No Micro-deletion/duplication larger than 100K-NA	No Micro-deletion/duplication larger than 100K-NA	Negative	Negative	Parturition
21S02114616	Amniotic fluid	2021-04-25	Fetal	Solo	21S02114616	32	16	No	No ultrasonic abnormalities were found.	del(19q13.2q13.31,302.85K)-Benign	No Pathogenic Variants	Negative	Negative	Parturition(cesarean section)
21S02114618	Amniotic fluid	2021-04-25	Fetal	Solo	21S02114618	32	17	Yes	Structural abnormality: Fetal multiple malformations	dup(3q23q23,262.55K)-Variant of Uncertain Significance|dup(10p11.21p11.21,683.94K)-Variant of Uncertain Significance|T13-Pathogenic	T13-Pathogenic	47, XN, +13	T13-Pathogenic	Spontaneous Abortion
21S02114619	Amniotic fluid	2021-04-27	Fetal	Solo	21S02114619	37	18	No	Abnormal soft markers: Nasal bone dysplasia	del(Xq25q25,279.11K)-Variant of Uncertain Significance	No Pathogenic Variants	Negative	Negative	Parturition(cesarean section)
21S02114620	Amniotic fluid	2021-04-27	Fetal	Solo	21S02114620	39	16	Yes	No ultrasonic abnormalities were found.	dup(Yp11.2p11.2,301.24K)-Variant of Uncertain Significance	No Pathogenic Variants	Negative	Negative	Parturition(cesarean section)
21S02114621	Amniotic fluid	2021-04-27	Fetal	Solo	21S02114621	31	20	No	Abnormal soft markers: Renal dysplasia	No Micro-deletion/duplication larger than 100K-NA	No Micro-deletion/duplication larger than 100K-NA	46, XN, t(6;7)(p25;q11.2)	46, XN, t(6;7)(p25;q11.2)	Parturition
21S02114622	Amniotic fluid	2021-04-27	Fetal	Solo	21S02114622	42	17	Yes	No ultrasonic abnormalities were found.	dup(4q31.21q31.21,228.64K)-Variant of Uncertain Significance	No Pathogenic Variants	Negative	Negative	Parturition
21S02114623	Amniotic fluid	2021-04-27	Fetal	Solo	21S02114623	33	16	Yes	No ultrasonic abnormalities were found.	del(6q13q13,145.07K)-Variant of Uncertain Significance	No Pathogenic Variants	Negative	Negative	Parturition
21S02114624	Amniotic fluid	2021-04-27	Fetal	Solo	21S02114624	33	16	No	No ultrasonic abnormalities were found.	No Micro-deletion/duplication larger than 100K-NA	No Micro-deletion/duplication larger than 100K-NA	Negative	Negative	Parturition
21S02114625	Amniotic fluid	2021-04-27	Fetal	Solo	21S02114625	32	17	Yes	No ultrasonic abnormalities were found.	No Micro-deletion/duplication larger than 100K-NA	No Micro-deletion/duplication larger than 100K-NA	Negative	Negative	Parturition
21S02114627	Amniotic fluid	2021-04-27	Fetal	Solo	21S02114627	32	17	Yes	No ultrasonic abnormalities were found.	dup(19p12p12,216.64K)-Variant of Uncertain Significance|dup(Xq26.3q26.3,223.34K)-Variant of Uncertain Significance	No Pathogenic Variants	Negative	Negative	Parturition
21S02114628	Amniotic fluid	2021-04-27	Fetal	Solo	21S02114628	33	16	Yes	No ultrasonic abnormalities were found.	dup(9p24.3p24.3,443.25K)-Variant of Uncertain Significance|dup(16p13.11p12.3,413.58K)-Variant of Uncertain Significance	No Pathogenic Variants	Negative	Negative	Parturition
21S02114629	Amniotic fluid	2021-04-27	Fetal	Solo	21S02114629	31	19	Yes	No ultrasonic abnormalities were found.	del(10q21.1q21.1,194.42K)-Variant of Uncertain Significance	No Pathogenic Variants	Negative	Negative	Parturition
21S02114630	Amniotic fluid	2021-04-27	Fetal	Solo	21S02114630	32	18	Yes	No ultrasonic abnormalities were found.	dup(2p24.3p24.3,806.97K)-Variant of Uncertain Significance|dup(17p11.2p11.2,217.53K)-Variant of Uncertain Significance	No Pathogenic Variants	Negative	Negative	Parturition(cesarean section)
21B02112617	Cord blood	2021-04-28	Fetal	Solo	21B02112617	30	24	No	Abnormal soft markers: Renal dysplasia	No Micro-deletion/duplication larger than 100K-NA	No Micro-deletion/duplication larger than 100K-NA	Negative	Negative	Parturition
21S02114631	Chorionic villus	2021-04-28	Fetal	Solo	21S02114631	31	13	No	Abnormal soft markers: Hydrops fetalis	XO-Pathogenic	XO-Pathogenic	45, X	XO-Pathogenic	Iatrogenic abortion(Medical Abortion)
21S02114633	Amniotic fluid	2021-04-28	Fetal	Solo	21S02114633	40	17	Yes	No ultrasonic abnormalities were found.	dup(4p15.1p15.1,456.41K)-Variant of Uncertain Significance	No Pathogenic Variants	Negative	Negative	Parturition
21S02114634	Amniotic fluid	2021-04-28	Fetal	Solo	21S02114634	28	19	No	No ultrasonic abnormalities were found.	del(6p22.1p22.1,176.19K)-Variant of Uncertain Significance|dup(8q13.3q13.3,252.07K)-Variant of Uncertain Significance|dup(22q11.21q11.21,325.76K)-Likely benign	No Pathogenic Variants	Negative	Negative	Parturition
21S02114635	Amniotic fluid	2021-04-28	Fetal	Solo	21S02114635	33	16	Yes	No ultrasonic abnormalities were found.	del(7q11.23q11.23,451.93K)-Likely benign	No Pathogenic Variants	Negative	Negative	Parturition
21S02114639	Amniotic fluid	2021-04-28	Fetal	Solo	21S02114639	34	17	No	No ultrasonic abnormalities were found.	del(14q32.33q32.33,156.95K)-Variant of Uncertain Significance	No Pathogenic Variants	Negative	Negative	Parturition
21S02114640	Amniotic fluid	2021-04-28	Fetal	Solo	21S02114640	37	16	No	Abnormal soft markers: Increased NF (4.45mm)	dup(4q21.23q21.23,123.49K)-Variant of Uncertain Significance|dup(8q24.22q24.22,169.02K)-Variant of Uncertain Significance|del(10p14p14,162.83K)-Variant of Uncertain Significance|dup(16p13.11p13.11,118.88K)-Benign	No Pathogenic Variants	Negative	Negative	Parturition
21S02114641	Amniotic fluid	2021-04-28	Fetal	Solo	21S02114641	37	17	No	No ultrasonic abnormalities were found.	T21-Pathogenic	T21-Pathogenic	47, XN, +21	T21-Pathogenic	Iatrogenic abortion(Labor Induction)
21S02114643	Amniotic fluid	2021-04-28	Fetal	Solo	21S02114643	34	21	Yes	Abnormal soft markers: Choroid plexus cyst	No Micro-deletion/duplication larger than 100K-NA	No Micro-deletion/duplication larger than 100K-NA	Negative	Negative	Parturition(cesarean section)
21B02112637	Cord blood	2021-04-29	Fetal	Solo	21B02112637	32	23	Yes	Structural abnormality: Fetal cardiac abnormalities	dup(5q22.1q22.1,185.97K)-Variant of Uncertain Significance	No Pathogenic Variants	Negative	Negative	Parturition
21S02114644	Amniotic fluid	2021-04-29	Fetal	Solo	21S02114644	31	18	Yes	No ultrasonic abnormalities were found.	dup(15q13.2q13.3,2.05M)-Variant of Uncertain Significance	No Pathogenic Variants	Negative	Negative	Parturition
21S02114645	Amniotic fluid	2021-04-29	Fetal	Solo	21S02114645	30	16	Yes	Structural abnormality: Fetal malformation (skeletal system)	No Micro-deletion/duplication larger than 100K-NA	No Micro-deletion/duplication larger than 100K-NA	Negative	Negative	Parturition
21S02114646	Amniotic fluid	2021-04-29	Fetal	Solo	21S02114646	40	21	Yes	No ultrasonic abnormalities were found.	dup(1q25.3q25.3,168.07K)-Variant of Uncertain Significance	No Pathogenic Variants	Negative	Negative	Parturition
21S02114648	Amniotic fluid	2021-04-29	Fetal	Solo	21S02114648	27	18	No	No ultrasonic abnormalities were found.	dup(4p15.33p15.32,108.16K)-Variant of Uncertain Significance|del(13q21.31q21.31,332.91K)-Variant of Uncertain Significance	No Pathogenic Variants	Negative	Negative	Parturition
21S02114649	Amniotic fluid	2021-04-29	Fetal	Solo	21S02114649	35	18	Yes	No ultrasonic abnormalities were found.	dup(7q36.2q36.2,166.59K)-Variant of Uncertain Significance	No Pathogenic Variants	Negative	Negative	Parturition
21S02114650	Amniotic fluid	2021-04-29	Fetal	Solo	21S02114650	33	17	No	Abnormal soft markers: Choroid plexus cyst	dup(3q27.3q27.3,179.00K)-Variant of Uncertain Significance	No Pathogenic Variants	Negative	Negative	Parturition
21S02114651	Amniotic fluid	2021-04-29	Fetal	Solo	21S02114651	27	21	No	No ultrasonic abnormalities were found.	No Micro-deletion/duplication larger than 100K-NA	No Micro-deletion/duplication larger than 100K-NA	Negative	Negative	Parturition
21S02114652	Chorionic villus	2021-04-30	Fetal	Solo	21S02114652	33	14	No	Abnormal soft markers: Hydrops fetalis	T21-Pathogenic	T21-Pathogenic	47, XN, +21	T21-Pathogenic	Iatrogenic abortion(Medical Abortion)
21S02114653	Amniotic fluid	2021-04-30	Fetal	Solo	21S02114653	29	16	No	Structural abnormality and abnormal soft markers: Fetal cardiac abnormalities, Increased NT	dup(1p31.3p31.3,121.55K)-Variant of Uncertain Significance|del(9p23p23,334.22K)-Benign	No Pathogenic Variants	Negative	Negative	Parturition
21S02114654	Amniotic fluid	2021-04-30	Fetal	Solo	21S02114654	35	16	No	No ultrasonic abnormalities were found.	del(Yq11.223q11.23,2.52M)-Variant of Uncertain Significance|dup(Yq11.223q11.23,2.08M)-Variant of Uncertain Significance	No Pathogenic Variants	Negative	Negative	Parturition
21S02114656	Amniotic fluid	2021-04-30	Fetal	Solo	21S02114656	29	16	Yes	No ultrasonic abnormalities were found.	dup(8q11.23q11.23,291.90K)-Variant of Uncertain Significance	No Pathogenic Variants	Negative	Negative	Parturition
21S02114657	Amniotic fluid	2021-04-30	Fetal	Solo	21S02114657	28	16	No	Abnormal soft markers: Renal dysplasia	No Micro-deletion/duplication larger than 100K-NA	No Micro-deletion/duplication larger than 100K-NA	Negative	Negative	Parturition
21S02114658	Amniotic fluid	2021-04-30	Fetal	Solo	21S02114658	26	20	No	No ultrasonic abnormalities were found.	dup(13q21.1q21.1,113.82K)-Variant of Uncertain Significance|dup(22q11.22q11.22,272.69K)-Variant of Uncertain Significance	No Pathogenic Variants	Negative	Negative	Parturition
21S02114659	Amniotic fluid	2021-04-30	Fetal	Solo	21S02114659	40	16	Yes	No ultrasonic abnormalities were found.	No Micro-deletion/duplication larger than 100K-NA	No Micro-deletion/duplication larger than 100K-NA	Negative	Negative	Parturition(cesarean section)
21S02114660	Amniotic fluid	2021-04-30	Fetal	Solo	21S02114660	37	18	No	No ultrasonic abnormalities were found.	dup(4p11p11,422.57K)-Variant of Uncertain Significance|dup(Xp22.11p22.11,479.17K)-Variant of Uncertain Significance	No Pathogenic Variants	Negative	Negative	Parturition
21S02114661	Amniotic fluid	2021-04-30	Fetal	Solo	21S02114661	31	17	No	No ultrasonic abnormalities were found.	del(6q11.1q11.1,116.98K)-Variant of Uncertain Significance	No Pathogenic Variants	Negative	Negative	Parturition(cesarean section)
21S02114662	Amniotic fluid	2021-04-30	Fetal	Solo	21S02114662	31	17	Yes	No ultrasonic abnormalities were found.	del(3p14.2p14.2,106.66K)-Variant of Uncertain Significance|dup(4p15.31p15.31,106.64K)-Variant of Uncertain Significance|dup(Xq26.3q26.3,205.89K)-Variant of Uncertain Significance	No Pathogenic Variants	Negative	Negative	Parturition
21S02114663	Amniotic fluid	2021-04-30	Fetal	Solo	21S02114663	32	16	No	No ultrasonic abnormalities were found.	No Micro-deletion/duplication larger than 100K-NA	No Micro-deletion/duplication larger than 100K-NA	46, XN, inv(5)(p15q12)mat	46, XN, inv(5)(p15q12)mat	Parturition
21S02114664	Amniotic fluid	2021-04-30	Fetal	Solo	21S02114664	31	18	No	Abnormal soft markers: Nasal bone dysplasia	No Micro-deletion/duplication larger than 100K-NA	No Micro-deletion/duplication larger than 100K-NA	Negative	Negative	Parturition
21S02114669	Amniotic fluid	2021-05-06	Fetal	Solo	21S02114669	30	18	Yes	No ultrasonic abnormalities were found.	No Micro-deletion/duplication larger than 100K-NA	No Micro-deletion/duplication larger than 100K-NA	Negative	Negative	Parturition
21S02114670	Amniotic fluid	2021-05-06	Fetal	Solo	21S02114670	35	19	Yes	No ultrasonic abnormalities were found.	dup(6p22.2p22.2,175.80K)-Variant of Uncertain Significance	No Pathogenic Variants	Negative	Negative	Parturition
21B02112669	Cord blood	2021-05-07	Fetal	Solo	21B02112669	31	25	Yes	Structural abnormality and abnormal soft markers: Fetal cardiac abnormalities, Echogenic fetal bowel	dup(3q29q29,781.86K)-Variant of Uncertain Significance|dup(4q32.1q32.1,235.33K)-Variant of Uncertain Significance|del(9p23p23,329.01K)-Benign|dup(17q11.2q11.2,155.42K)-Likely benign	No Pathogenic Variants	Negative	Negative	Iatrogenic abortion(Labor Induction)
21S02114673	Amniotic fluid	2021-05-07	Fetal	Solo	21S02114673	28	19	Yes	No ultrasonic abnormalities were found.	del(9p23p23,295.46K)-Benign|dup(14q32.33q32.33,240.88K)-Benign	No Pathogenic Variants	Negative	Negative	Parturition
21S02114674	Amniotic fluid	2021-05-07	Fetal	Solo	21S02114674	32	16	Yes	No ultrasonic abnormalities were found.	No Micro-deletion/duplication larger than 100K-NA	No Micro-deletion/duplication larger than 100K-NA	Negative	Negative	Parturition
21S02114675	Amniotic fluid	2021-05-07	Fetal	Solo	21S02114675	30	20	Yes	No ultrasonic abnormalities were found.	dup(15q26.1q26.1,255.22K)-Variant of Uncertain Significance	No Pathogenic Variants	46, XN, t(5;7)(q33q22)pat	46, XN, t(5;7)(q33q22)pat	Parturition
21S02114677	Amniotic fluid	2021-05-07	Fetal	Solo	21S02114677	34	20	No	No ultrasonic abnormalities were found.	dup(2q32.3q32.3,368.96K)-Variant of Uncertain Significance	No Pathogenic Variants	Negative	Negative	Parturition
21S02114678	Amniotic fluid	2021-05-07	Fetal	Solo	21S02114678	32	19	No	No ultrasonic abnormalities were found.	dup(22q11.22q11.22,272.69K)-Variant of Uncertain Significance|dup(Xq25q25,641.84K)-Variant of Uncertain Significance	No Pathogenic Variants	Negative	Negative	Parturition
21S02114679	Amniotic fluid	2021-05-07	Fetal	Solo	21S02114679	31	18	No	No ultrasonic abnormalities were found.	dup(16p12.3p12.3,148.06K)-Variant of Uncertain Significance	No Pathogenic Variants	Negative	Negative	Parturition(cesarean section)
21S02114680	Amniotic fluid	2021-05-07	Fetal	Solo	21S02114680	28	17	No	No ultrasonic abnormalities were found.	del(7q31.1q31.1,1.01M)-Variant of Uncertain Significance|dup(13q12.11q12.12,454.30K)-Likely benign	No Pathogenic Variants	Negative	Negative	Parturition
21S02114681	Amniotic fluid	2021-05-07	Fetal	Solo	21S02114681	34	17	No	No ultrasonic abnormalities were found.	dup(3p12.3p12.3,226.49K)-Benign|dup(7q11.23q11.23,624.65K)-Benign|dup(22q11.22q11.22,272.69K)-Variant of Uncertain Significance	No Pathogenic Variants	Negative	Negative	Parturition(cesarean section)
21S02114682	Amniotic fluid	2021-05-08	Fetal	Solo	21S02114682	34	20	Yes	Abnormal soft markers: Echogenic fetal bowel	No Micro-deletion/duplication larger than 100K-NA	No Micro-deletion/duplication larger than 100K-NA	Negative	Negative	Parturition
21S02114685	Amniotic fluid	2021-05-08	Fetal	Solo	21S02114685	32	16	No	No ultrasonic abnormalities were found.	No Micro-deletion/duplication larger than 100K-NA	No Micro-deletion/duplication larger than 100K-NA	Negative	Negative	Parturition
21S02114686	Amniotic fluid	2021-05-08	Fetal	Solo	21S02114686	25	21	No	No ultrasonic abnormalities were found.	dup(7q11.21q11.21,553.96K)-Variant of Uncertain Significance|dup(16q22.1q22.1,109.14K)-Variant of Uncertain Significance	No Pathogenic Variants	Negative	Negative	Parturition
21S02114688	Amniotic fluid	2021-05-08	Fetal	Solo	21S02114688	28	16	No	Abnormal soft markers: Increased NT	dup(17p12p11.2,422.61K)-Variant of Uncertain Significance|dup(17p11.2p11.2,144.30K)-Benign	No Pathogenic Variants	Negative	Negative	Iatrogenic abortion(Labor Induction)
21S02114689	Amniotic fluid	2021-05-08	Fetal	Solo	21S02114689	30	17	Yes	Structural abnormality: Fetal cardiac abnormalities	dup(1p34.1p34.1,478.32K)-Variant of Uncertain Significance|dup(1p32.3p32.3,205.95K)-Variant of Uncertain Significance|dup(2q36.3q36.3,141.20K)-Variant of Uncertain Significance|dup(16p13.11p13.11,206.07K)-Variant of Uncertain Significance	No Pathogenic Variants	Negative	Negative	Parturition(cesarean section)
21S02114690	Amniotic fluid	2021-05-08	Fetal	Solo	21S02114690	30	19	No	No ultrasonic abnormalities were found.	dup(7p21.3p21.3,115.01K)-Benign|del(13q21.31q21.31,287.04K)-Benign	No Pathogenic Variants	Negative	Negative	Parturition(cesarean section)
21S02114691	Amniotic fluid	2021-05-08	Fetal	Solo	21S02114691	36	16	Yes	No ultrasonic abnormalities were found.	del(4q32.1q32.1,106.28K)-Variant of Uncertain Significance	No Pathogenic Variants	Negative	Negative	Parturition
21S02114692	Amniotic fluid	2021-05-08	Fetal	Solo	21S02114692	23	17	Yes	No ultrasonic abnormalities were found.	dup(2q31.3q31.3,377.41K)-Variant of Uncertain Significance|del(15q21.3q21.3,187.23K)-Variant of Uncertain Significance|dup(18p11.22p11.22,146.53K)-Variant of Uncertain Significance|dup(18p11.22p11.22,325.86K)-Variant of Uncertain Significance	No Pathogenic Variants	Negative	Negative	Parturition
21S02114693	Amniotic fluid	2021-05-11	Fetal	Solo	21S02114693	35	16	Yes	No ultrasonic abnormalities were found.	No Micro-deletion/duplication larger than 100K-NA	No Micro-deletion/duplication larger than 100K-NA	Negative	Negative	Parturition
21S02114694	Amniotic fluid	2021-05-11	Fetal	Solo	21S02114694	35	20	No	No ultrasonic abnormalities were found.	dup(13q31.1q31.1,159.70K)-Variant of Uncertain Significance	No Pathogenic Variants	Negative	Negative	Parturition
21S02114695	Amniotic fluid	2021-05-11	Fetal	Solo	21S02114695	25	20	No	No ultrasonic abnormalities were found.	del(2p11.2p11.2,483.39K)-Variant of Uncertain Significance	No Pathogenic Variants	45, X[4]/46, XX[46]	45, X[4]/46, XX[46]	Parturition
21S02114696	Amniotic fluid	2021-05-11	Fetal	Solo	21S02114696	34	16	Yes	No ultrasonic abnormalities were found.	No Micro-deletion/duplication larger than 100K-NA	No Micro-deletion/duplication larger than 100K-NA	Negative	Negative	Parturition
21S02114698	Amniotic fluid	2021-05-11	Fetal	Solo	21S02114698	36	18	Yes	No ultrasonic abnormalities were found.	dup(11p13p13,389.26K)-Variant of Uncertain Significance|XXX-Pathogenic	XXX-Pathogenic	47, XXX	XXX-Pathogenic	Parturition
21S02114700	Amniotic fluid	2021-05-11	Fetal	Solo	21S02114700	33	19	Yes	No ultrasonic abnormalities were found.	del(19q13.2q13.31,302.85K)-Benign	No Pathogenic Variants	Negative	Negative	Parturition
21S02114701	Amniotic fluid	2021-05-11	Fetal	Solo	21S02114701	23	17	No	Structural abnormality: Fetal cardiac abnormalities	del(2q24.2q24.2,207.08K)-Variant of Uncertain Significance|dup(8q24.22q24.22,179.15K)-Variant of Uncertain Significance|del(13q32.1q32.1,186.87K)-Variant of Uncertain Significance	No Pathogenic Variants	Negative	Negative	Parturition
21S02114702	Amniotic fluid	2021-05-11	Fetal	Solo	21S02114702	28	20	No	Structural abnormality: Fetal multiple malformations	No Micro-deletion/duplication larger than 100K-NA	No Micro-deletion/duplication larger than 100K-NA	Negative	Negative	Iatrogenic abortion(Labor Induction)
21S02114706	Amniotic fluid	2021-05-12	Fetal	Solo	21S02114706	33	16	No	No ultrasonic abnormalities were found.	del(1q22q22,134.45K)-Variant of Uncertain Significance	No Pathogenic Variants	Negative	Negative	Parturition
21S02114709	Amniotic fluid	2021-05-12	Fetal	Solo	21S02114709	31	16	No	No ultrasonic abnormalities were found.	No Micro-deletion/duplication larger than 100K-NA	No Micro-deletion/duplication larger than 100K-NA	Negative	Negative	Parturition
21S02114714	Amniotic fluid	2021-05-13	Fetal	Solo	21S02114714	35	16	No	No ultrasonic abnormalities were found.	dup(1p31.3p31.3,297.66K)-Variant of Uncertain Significance|dup(7q21.11q21.11,147.60K)-Variant of Uncertain Significance	No Pathogenic Variants	Negative	Negative	Parturition(cesarean section)
21S02114715	Amniotic fluid	2021-05-13	Fetal	Solo	21S02114715	27	18	No	No ultrasonic abnormalities were found.	del(1q31.2q31.2,140.31K)-Variant of Uncertain Significance|dup(7p14.3p14.3,626.85K)-Variant of Uncertain Significance|dup(Xp22.2p22.2,427.10K)-Variant of Uncertain Significance	No Pathogenic Variants	Negative	Negative	Parturition
21S02114716	Amniotic fluid	2021-05-13	Fetal	Solo	21S02114716	32	16	Yes	No ultrasonic abnormalities were found.	dup(13q21.33q21.33,105.43K)-Variant of Uncertain Significance|dup(Xp22.2p22.13,910.17K)-Variant of Uncertain Significance	No Pathogenic Variants	Negative	Negative	Parturition
21S02114717	Amniotic fluid	2021-05-13	Fetal	Solo	21S02114717	29	18	Yes	No ultrasonic abnormalities were found.	del(7q11.23q11.23,442.56K)-Likely benign|dup(10q11.21q11.21,459.46K)-Variant of Uncertain Significance|dup(11q11q11,100.47K)-Variant of Uncertain Significance|dup(19q13.31q13.31,190.28K)-Variant of Uncertain Significance	No Pathogenic Variants	Negative	Negative	Parturition
21S02114718	Amniotic fluid	2021-05-13	Fetal	Solo	21S02114718	40	16	Yes	No ultrasonic abnormalities were found.	No Micro-deletion/duplication larger than 100K-NA	No Micro-deletion/duplication larger than 100K-NA	Negative	Negative	Parturition
21S02114719	Amniotic fluid	2021-05-13	Fetal	Solo	21S02114719	28	17	No	No ultrasonic abnormalities were found.	No Micro-deletion/duplication larger than 100K-NA	No Micro-deletion/duplication larger than 100K-NA	Negative	Negative	Parturition
21S02114720	Amniotic fluid	2021-05-13	Fetal	Solo	21S02114720	27	17	No	No ultrasonic abnormalities were found.	del(8q24.23q24.23,1.02M)-Variant of Uncertain Significance	No Pathogenic Variants	Negative	Negative	Parturition
21S02114722	Amniotic fluid	2021-05-13	Fetal	Solo	21S02114722	32	17	Yes	No ultrasonic abnormalities were found.	No Micro-deletion/duplication larger than 100K-NA	No Micro-deletion/duplication larger than 100K-NA	Negative	Negative	Iatrogenic abortion(Labor Induction)
21S02114723	Amniotic fluid	2021-05-13	Fetal	Solo	21S02114723	30	20	No	Structural abnormality: Fetal cardiac abnormalities	No Micro-deletion/duplication larger than 100K-NA	No Micro-deletion/duplication larger than 100K-NA	Negative	Negative	Parturition
21S02114724	Amniotic fluid	2021-05-13	Fetal	Solo	21S02114724	32	18	No	No ultrasonic abnormalities were found.	dup(7p14.3p14.3,122.90K)-Likely benign|dup(7p14.3p14.3,239.22K)-Variant of Uncertain Significance	No Pathogenic Variants	Negative	Negative	Parturition
21S02114725	Chorionic villus	2021-05-14	Fetal	Solo	21S02114725	23	12	No	No ultrasonic abnormalities were found.	dup(2p22.3p22.3,1.09M)-Variant of Uncertain Significance|dup(9q31.2q31.2,101.87K)-Variant of Uncertain Significance|dup(Xq28q28,134.45K)-Variant of Uncertain Significance	No Pathogenic Variants	Negative	Negative	Iatrogenic abortion(Medical Abortion)
21S02114726	Chorionic villus	2021-05-14	Fetal	Solo	21S02114726	27	13	No	Structural abnormality: Chilopalatognathus	dup(2q14.2q14.2,730.94K)-Variant of Uncertain Significance|dup(2q21.1q21.1,226.32K)-Variant of Uncertain Significance|dup(15q26.3q26.3,123.58K)-Variant of Uncertain Significance	No Pathogenic Variants	Negative	Negative	Iatrogenic abortion(Medical Abortion)
21S02114728	Amniotic fluid	2021-05-14	Fetal	Solo	21S02114728	30	19	No	No ultrasonic abnormalities were found.	dup(1q31.3q31.3,132.43K)-Variant of Uncertain Significance|del(6q26q26,124.19K)-Variant of Uncertain Significance|del(7q31.1q31.1,153.90K)-Variant of Uncertain Significance	No Pathogenic Variants	Negative	Negative	Parturition
21S02114729	Amniotic fluid	2021-05-14	Fetal	Solo	21S02114729	36	20	Yes	No ultrasonic abnormalities were found.	dup(4q32.3q32.3,103.07K)-Variant of Uncertain Significance|del(Xq21.1q21.1,114.64K)-Variant of Uncertain Significance	No Pathogenic Variants	Negative	Negative	Parturition
21S02114730	Amniotic fluid	2021-05-14	Fetal	Solo	21S02114730	33	40	Yes	No ultrasonic abnormalities were found.	dup(4q35.2q35.2,336.54K)-Variant of Uncertain Significance|del(10q21.3q21.3,218.62K)-Variant of Uncertain Significance	No Pathogenic Variants	Negative	Negative	Parturition(cesarean section)
21S02114732	Amniotic fluid	2021-05-14	Fetal	Solo	21S02114732	34	17	Yes	Abnormal soft markers: Choroid plexus cyst	dup(6q14.1q14.1,134.28K)-Variant of Uncertain Significance	No Pathogenic Variants	Negative	Negative	Parturition
21S02114733	Amniotic fluid	2021-05-14	Fetal	Solo	21S02114733	29	21	No	Abnormal soft markers: Choroid plexus cyst	No Micro-deletion/duplication larger than 100K-NA	No Micro-deletion/duplication larger than 100K-NA	Negative	Negative	Parturition
21S02114734	Amniotic fluid	2021-05-14	Fetal	Solo	21S02114734	30	21	No	Structural abnormality: Fetal cardiac abnormalities	No Micro-deletion/duplication larger than 100K-NA	No Micro-deletion/duplication larger than 100K-NA	Negative	Negative	Parturition
21S02114735	Amniotic fluid	2021-05-14	Fetal	Solo	21S02114735	39	18	Yes	No ultrasonic abnormalities were found.	dup(5q12.1q12.1,142.45K)-Variant of Uncertain Significance	No Pathogenic Variants	Negative	Negative	Parturition(cesarean section)
21S02114736	Amniotic fluid	2021-05-14	Fetal	Solo	21S02114736	38	17	Yes	No ultrasonic abnormalities were found.	dup(1q31.1q31.1,193.95K)-Variant of Uncertain Significance|del(11p15.4p15.4,121.51K)-Benign|del(16p13.3p13.3,125.81K)-Variant of Uncertain Significance	No Pathogenic Variants	Negative	Negative	Parturition(cesarean section)
21S02114737	Amniotic fluid	2021-05-18	Fetal	Solo	21S02114737	34	16	Yes	Abnormal soft markers: Choroid plexus cyst	No Micro-deletion/duplication larger than 100K-NA	No Micro-deletion/duplication larger than 100K-NA	Negative	Negative	Parturition
21S02114739	Amniotic fluid	2021-05-18	Fetal	Solo	21S02114739	29	17	No	Abnormal soft markers: Nasal bone dysplasia	dup(Xp11.23p11.23,136.48K)-Benign	No Pathogenic Variants	Negative	Negative	Parturition(cesarean section)
21S02114740	Amniotic fluid	2021-05-18	Fetal	Solo	21S02114740	29	16	Yes	No ultrasonic abnormalities were found.	dup(4q25q25,202.53K)-Variant of Uncertain Significance|del(9p23p23,148.51K)-Likely benign	No Pathogenic Variants	Negative	Negative	Parturition
21S02114741	Amniotic fluid	2021-05-18	Fetal	Solo	21S02114741	27	16	No	Abnormal soft markers: Increased NT	No Micro-deletion/duplication larger than 100K-NA	No Micro-deletion/duplication larger than 100K-NA	Negative	Negative	Parturition
21S02114743	Amniotic fluid	2021-05-18	Fetal	Solo	21S02114743	30	21	Yes	No ultrasonic abnormalities were found.	del(1q43q43,126.61K)-Variant of Uncertain Significance|dup(2q37.3q37.3,272.00K)-Variant of Uncertain Significance|del(8p23.2p23.2,199.43K)-Likely benign|del(16p13.11p13.11,280.77K)-Variant of Uncertain Significance	No Pathogenic Variants	Negative	Negative	Parturition
21S02114744	Amniotic fluid	2021-05-18	Fetal	Solo	21S02114744	42	17	Yes	No ultrasonic abnormalities were found.	No Micro-deletion/duplication larger than 100K-NA	No Micro-deletion/duplication larger than 100K-NA	Negative	Negative	Parturition
21S02114745	Amniotic fluid	2021-05-18	Fetal	Solo	21S02114745	38	16	Yes	No ultrasonic abnormalities were found.	del(10q21.1q21.1,194.42K)-Variant of Uncertain Significance	No Pathogenic Variants	Negative	Negative	Parturition(cesarean section)
21B02112730	Cord blood	2021-05-19	Fetal	Solo	21B02112730	31	24	Yes	Abnormal soft markers: Renal dysplasia	dup(22q11.21q11.21,272.61K)-Likely benign	No Pathogenic Variants	Negative	Negative	Parturition
21S02114747	Amniotic fluid	2021-05-19	Fetal	Solo	21S02114747	33	21	No	No ultrasonic abnormalities were found.	No Micro-deletion/duplication larger than 100K-NA	No Micro-deletion/duplication larger than 100K-NA	Negative	Negative	Parturition
21S02114749	Amniotic fluid	2021-05-19	Fetal	Solo	21S02114749	39	20	Yes	No ultrasonic abnormalities were found.	No Micro-deletion/duplication larger than 100K-NA	No Micro-deletion/duplication larger than 100K-NA	Negative	Negative	Parturition(cesarean section)
21S02114750	Amniotic fluid	2021-05-19	Fetal	Solo	21S02114750	35	16	Yes	No ultrasonic abnormalities were found.	No Micro-deletion/duplication larger than 100K-NA	No Micro-deletion/duplication larger than 100K-NA	Negative	Negative	Parturition
21S02114751	Amniotic fluid	2021-05-19	Fetal	Solo	21S02114751	39	17	Yes	No ultrasonic abnormalities were found.	dup(4q35.2q35.2,1.05M)-Variant of Uncertain Significance|dup(19q13.33q13.41,311.62K)-Variant of Uncertain Significance	No Pathogenic Variants	Negative	Negative	Parturition
21S02114752	Amniotic fluid	2021-05-19	Fetal	Solo	21S02114752	24	17	No	Abnormal soft markers: Increased NT	dup(9p24.3p24.3,382.26K)-Variant of Uncertain Significance	No Pathogenic Variants	Negative	Negative	Parturition
21S02114753	Amniotic fluid	2021-05-19	Fetal	Solo	21S02114753	31	17	No	No ultrasonic abnormalities were found.	dup(7p22.2p22.1,189.76K)-Likely benign|dup(7p14.1p14.1,122.70K)-Variant of Uncertain Significance	No Pathogenic Variants	Negative	Negative	Parturition
21S02114755	Amniotic fluid	2021-05-19	Fetal	Solo	21S02114755	29	16	Yes	No ultrasonic abnormalities were found.	del(4q32.1q32.1,106.12K)-Variant of Uncertain Significance|dup(20p13p13,140.56K)-Variant of Uncertain Significance|dup(Yp11.2p11.2,395.06K)-Variant of Uncertain Significance	No Pathogenic Variants	Negative	Negative	Parturition
21S02114758	Amniotic fluid	2021-05-20	Fetal	Solo	21S02114758	34	17	No	No ultrasonic abnormalities were found.	dup(2p23.3p23.3,231.14K)-Variant of Uncertain Significance	No Pathogenic Variants	Negative	Negative	Parturition
21S02114759	Amniotic fluid	2021-05-20	Fetal	Solo	21S02114759	34	16	Yes	No ultrasonic abnormalities were found.	No Micro-deletion/duplication larger than 100K-NA	No Micro-deletion/duplication larger than 100K-NA	Negative	Negative	Parturition
21S02114760	Amniotic fluid	2021-05-20	Fetal	Solo	21S02114760	41	17	Yes	No ultrasonic abnormalities were found.	dup(1q31.3q31.3,130.94K)-Variant of Uncertain Significance	No Pathogenic Variants	Negative	Negative	Parturition
21S02114761	Amniotic fluid	2021-05-20	Fetal	Solo	21S02114761	42	16	Yes	No ultrasonic abnormalities were found.	dup(15q26.1q26.1,104.38K)-Variant of Uncertain Significance	No Pathogenic Variants	Negative	Negative	Parturition
21S02114762	Amniotic fluid	2021-05-20	Fetal	Solo	21S02114762	29	16	Yes	Abnormal soft markers: Increased NT	dup(20p12.1p12.1,510.15K)-Variant of Uncertain Significance|dup(Xq28q28,142.24K)-Variant of Uncertain Significance	No Pathogenic Variants	Negative	Negative	Parturition
21S02114763	Amniotic fluid	2021-05-20	Fetal	Solo	21S02114763	34	16	Yes	No ultrasonic abnormalities were found.	del(16p11.2p11.2,1.94M)-Variant of Uncertain Significance	No Pathogenic Variants	Negative	Negative	Parturition
21S02114764	Amniotic fluid	2021-05-20	Fetal	Solo	21S02114764	31	20	No	Abnormal soft markers: Nasal bone dysplasia	dup(Xp11.23p11.23,111.55K)-Benign	No Pathogenic Variants	Negative	Negative	Parturition
21S02114765	Amniotic fluid	2021-05-20	Fetal	Solo	21S02114765	34	17	No	No ultrasonic abnormalities were found.	dup(1p31.3p31.3,121.55K)-Variant of Uncertain Significance|del(2q32.3q32.3,110.37K)-Variant of Uncertain Significance	No Pathogenic Variants	Negative	Negative	Parturition
21S02114766	Amniotic fluid	2021-05-20	Fetal	Solo	21S02114766	29	16	Yes	Abnormal soft markers: Hydrops fetalis	dup(5p14.2p14.2,107.42K)-Variant of Uncertain Significance|del(11p12p12,202.60K)-Variant of Uncertain Significance|dup(14q32.33q32.33,233.07K)-Benign	No Pathogenic Variants	Negative	Negative	Iatrogenic abortion(Labor Induction)
21B02112741	Cord blood	2021-05-21	Fetal	Solo	21B02112741	27	26	Yes	Structural abnormality: Fetal cardiac abnormalities	No Micro-deletion/duplication larger than 100K-NA	No Micro-deletion/duplication larger than 100K-NA	Negative	Negative	Parturition
21B02112742	Cord blood	2021-05-21	Fetal	Solo	21B02112742	32	18	Yes	Structural abnormality: Fetal cardiac abnormalities	del(11q22.1q22.1,103.55K)-Benign|dup(17p13.1p13.1,117.71K)-Variant of Uncertain Significance|T21-Pathogenic	T21-Pathogenic	47, XN, +21	T21-Pathogenic	Iatrogenic abortion(Labor Induction)
21S02114768	Amniotic fluid	2021-05-21	Fetal	Solo	21S02114768	31	18	No	Abnormal soft markers: Choroid plexus cyst, Echogenic fetal bowel	dup(4q35.2q35.2,1.06M)-Variant of Uncertain Significance	No Pathogenic Variants	Negative	Negative	Parturition
21S02114769	Amniotic fluid	2021-05-21	Fetal	Solo	21S02114769	37	19	Yes	No ultrasonic abnormalities were found.	No Micro-deletion/duplication larger than 100K-NA	No Micro-deletion/duplication larger than 100K-NA	Negative	Negative	Parturition
21S02114770	Amniotic fluid	2021-05-21	Fetal	Solo	21S02114770	38	16	Yes	No ultrasonic abnormalities were found.	dup(5q21.2q21.2,160.38K)-Variant of Uncertain Significance	No Pathogenic Variants	46, XN, 15ps+pat	46, XN, 15ps+pat	Parturition(cesarean section)
21S02114773	Amniotic fluid	2021-05-21	Fetal	Solo	21S02114773	32	16	No	No ultrasonic abnormalities were found.	dup(8p23.2p23.2,579.47K)-Variant of Uncertain Significance|dup(8p23.2p23.2,373.07K)-Variant of Uncertain Significance|dup(Xq26.3q27.1,856.23K)-Variant of Uncertain Significance	No Pathogenic Variants	Negative	Negative	Parturition
21S02114774	Amniotic fluid	2021-05-21	Fetal	Solo	21S02114774	32	16	Yes	No ultrasonic abnormalities were found.	del(7q11.23q11.23,432.97K)-Likely benign|del(15q11.2q11.2,188.04K)-Benign	No Pathogenic Variants	Negative	Negative	Parturition
21S02114777	Amniotic fluid	2021-05-21	Fetal	Solo	21S02114777	33	17	Yes	No ultrasonic abnormalities were found.	dup(2p16.3p16.3,313.97K)-Variant of Uncertain Significance|dup(Xq27.1q27.2,661.70K)-Variant of Uncertain Significance	No Pathogenic Variants	Negative	Negative	Parturition
21S02114778	Amniotic fluid	2021-05-21	Fetal	Solo	21S02114778	34	19	No	Structural abnormality: Fetal cardiac abnormalities	del(15q11.1q11.2,2.30M)-Benign|del(18q12.3q12.3,106.53K)-Variant of Uncertain Significance	No Pathogenic Variants	Negative	Negative	Parturition
21S02114779	Chorionic villus	2021-05-25	Fetal	Solo	21S02114779	32	13	No	Structural abnormality: Fetal malformation (nervous system)	del(2p22.3p22.3,277.36K)-Variant of Uncertain Significance|dup(12p11.1p11.1,764.75K)-Variant of Uncertain Significance	No Pathogenic Variants	Negative	Negative	Iatrogenic abortion(Medical Abortion)
21S02114780	Amniotic fluid	2021-05-25	Fetal	Solo	21S02114780	29	20	No	No ultrasonic abnormalities were found.	No Micro-deletion/duplication larger than 100K-NA	No Micro-deletion/duplication larger than 100K-NA	Negative	Negative	Parturition
21S02114786	Amniotic fluid	2021-05-25	Fetal	Solo	21S02114786	32	16	Yes	No ultrasonic abnormalities were found.	No Micro-deletion/duplication larger than 100K-NA	No Micro-deletion/duplication larger than 100K-NA	Negative	Negative	Parturition
21S02114787	Amniotic fluid	2021-05-25	Fetal	Solo	21S02114787	43	16	No	No ultrasonic abnormalities were found.	No Micro-deletion/duplication larger than 100K-NA	No Micro-deletion/duplication larger than 100K-NA	Negative	Negative	Parturition
21S02114788	Amniotic fluid	2021-05-25	Fetal	Solo	21S02114788	38	16	No	No ultrasonic abnormalities were found.	dup(12p12.3p12.3,117.28K)-Variant of Uncertain Significance|dup(Xp11.21p11.21,154.37K)-Variant of Uncertain Significance|dup(Xq27.1q27.1,115.95K)-Variant of Uncertain Significance	No Pathogenic Variants	Negative	Negative	Parturition
21S02114789	Amniotic fluid	2021-05-25	Fetal	Solo	21S02114789	20	16	Yes	Abnormal soft markers: Increased NT	dup(5q35.2q35.2,281.58K)-Likely benign	No Pathogenic Variants	Negative	Negative	Parturition
21S02114790	Amniotic fluid	2021-05-25	Fetal	Solo	21S02114790	31	21	Yes	Abnormal soft markers: Renal dysplasia	del(16p13.3p13.3,117.93K)-Variant of Uncertain Significance|del(16q23.1q23.1,219.72K)-Variant of Uncertain Significance	No Pathogenic Variants	Negative	Negative	Parturition
21S02114791	Amniotic fluid	2021-05-25	Fetal	Solo	21S02114791	45	17	Yes	No ultrasonic abnormalities were found.	No Micro-deletion/duplication larger than 100K-NA	No Micro-deletion/duplication larger than 100K-NA	Negative	Negative	Parturition
21S02114792	Amniotic fluid	2021-05-25	Fetal	Solo	21S02114792	26	17	No	No ultrasonic abnormalities were found.	No Micro-deletion/duplication larger than 100K-NA	No Micro-deletion/duplication larger than 100K-NA	Negative	Negative	Parturition(cesarean section)
21S02114793	Amniotic fluid	2021-05-25	Fetal	Solo	21S02114793	33	17	Yes	Structural abnormality: Fetal cardiac abnormalities	No Micro-deletion/duplication larger than 100K-NA	No Micro-deletion/duplication larger than 100K-NA	Negative	Negative	Iatrogenic abortion(Labor Induction)
21S02114795	Amniotic fluid	2021-05-26	Fetal	Solo	21S02114795	24	19	No	Abnormal soft markers: Echogenic fetal bowel	dup(8q24.13q24.13,141.01K)-Variant of Uncertain Significance	No Pathogenic Variants	Negative	Negative	Parturition
21S02114796	Amniotic fluid	2021-05-26	Fetal	Solo	21S02114796	36	17	Yes	Abnormal soft markers: Choroid plexus cyst	del(3p26.1p26.1,119.80K)-Benign	No Pathogenic Variants	Negative	Negative	Parturition(cesarean section)
21S02114797	Amniotic fluid	2021-05-26	Fetal	Solo	21S02114797	33	16	No	No ultrasonic abnormalities were found.	No Micro-deletion/duplication larger than 100K-NA	No Micro-deletion/duplication larger than 100K-NA	Negative	Negative	Parturition
21S02114798	Amniotic fluid	2021-05-26	Fetal	Solo	21S02114798	28	20	No	No ultrasonic abnormalities were found.	dup(14q23.2q23.2,163.07K)-Variant of Uncertain Significance|del(Yq11.223q11.223,390.41K)-Variant of Uncertain Significance	No Pathogenic Variants	Negative	Negative	Parturition(cesarean section)
21S02114800	Amniotic fluid	2021-05-26	Fetal	Solo	21S02114800	35	22	Yes	Structural abnormality: Fetal multiple malformations	del(7q11.23q11.23,469.94K)-Likely benign|T21-Pathogenic	T21-Pathogenic	47, XN, +21	T21-Pathogenic	Iatrogenic abortion(Labor Induction)
21S02114801	Amniotic fluid	2021-05-26	Fetal	Solo	21S02114801	32	21	Yes	No ultrasonic abnormalities were found.	dup(10q22.3q22.3,175.82K)-Variant of Uncertain Significance|dup(Xq25q25,198.15K)-Variant of Uncertain Significance	No Pathogenic Variants	Negative	Negative	Parturition
21S02114802	Amniotic fluid	2021-05-26	Fetal	Solo	21S02114802	35	17	Yes	No ultrasonic abnormalities were found.	dup(7q36.2q36.2,183.73K)-Variant of Uncertain Significance|del(15q11.1q11.2,1.10M)-Benign|dup(22q11.1q11.1,1.53M)-Variant of Uncertain Significance	No Pathogenic Variants	Negative	Negative	Parturition
21S02114803	Chorionic villus	2021-05-27	Fetal	Solo	21S02114803	25	13	Yes	Structural abnormality: Fetal cardiac abnormalities	dup(3p22.3p22.3,134.93K)-Variant of Uncertain Significance	No Pathogenic Variants	Negative	Negative	Iatrogenic abortion(Labor Induction)
21S02114804	Amniotic fluid	2021-05-27	Fetal	Solo	21S02114804	32	16	No	No ultrasonic abnormalities were found.	No Micro-deletion/duplication larger than 100K-NA	No Micro-deletion/duplication larger than 100K-NA	Negative	Negative	Iatrogenic abortion(Labor Induction)
21S02114806	Amniotic fluid	2021-05-27	Fetal	Solo	21S02114806	24	18	No	No ultrasonic abnormalities were found.	No Micro-deletion/duplication larger than 100K-NA	No Micro-deletion/duplication larger than 100K-NA	Negative	Negative	Parturition
21S02114807	Amniotic fluid	2021-05-27	Fetal	Solo	21S02114807	30	18	No	No ultrasonic abnormalities were found.	del(15q13.2q13.2,314.44K)-Likely benign|del(16p13.11p12.3,286.03K)-Variant of Uncertain Significance	No Pathogenic Variants	Negative	Negative	Parturition
21S02114809	Amniotic fluid	2021-05-27	Fetal	Solo	21S02114809	24	18	No	Abnormal soft markers: Increased NT	No Micro-deletion/duplication larger than 100K-NA	No Micro-deletion/duplication larger than 100K-NA	Negative	Negative	Parturition
21S02114810	Amniotic fluid	2021-05-27	Fetal	Solo	21S02114810	30	16	Yes	No ultrasonic abnormalities were found.	dup(4q35.2q35.2,214.14K)-Benign|dup(Yp11.2p11.2,216.32K)-Variant of Uncertain Significance	No Pathogenic Variants	Negative	Negative	Parturition
21S02114813	Amniotic fluid	2021-05-28	Fetal	Solo	21S02114813	31	17	No	Abnormal soft markers: Increased NT	No Micro-deletion/duplication larger than 100K-NA	No Micro-deletion/duplication larger than 100K-NA	Negative	Negative	Parturition
21S02114814	Amniotic fluid	2021-05-28	Fetal	Solo	21S02114814	31	19	Yes	Abnormal soft markers: Nasal bone dysplasia	del(15q23q23,263.34K)-Variant of Uncertain Significance|del(19q13.2q13.31,310.61K)-Benign|T21-Pathogenic	T21-Pathogenic	47, XN, +21	T21-Pathogenic	Iatrogenic abortion(Labor Induction)
21S02114815	Amniotic fluid	2021-05-28	Fetal	Solo	21S02114815	42	17	Yes	No ultrasonic abnormalities were found.	No Micro-deletion/duplication larger than 100K-NA	No Micro-deletion/duplication larger than 100K-NA	Negative	Negative	Parturition(cesarean section)
21S02114817	Amniotic fluid	2021-05-28	Fetal	Solo	21S02114817	34	16	No	No ultrasonic abnormalities were found.	dup(Yq11.223q11.223,416.27K)-Variant of Uncertain Significance	No Pathogenic Variants	Negative	Negative	Parturition
21S02114818	Amniotic fluid	2021-05-28	Fetal	Solo	21S02114818	44	19	Yes	No ultrasonic abnormalities were found.	dup(10p13p13,176.77K)-Variant of Uncertain Significance|dup(12p13.33p13.33,106.69K)-Variant of Uncertain Significance	No Pathogenic Variants	Negative	Negative	Parturition
21S02114823	Amniotic fluid	2021-06-01	Fetal	Solo	21S02114823	30	19	No	No ultrasonic abnormalities were found.	No Micro-deletion/duplication larger than 100K-NA	No Micro-deletion/duplication larger than 100K-NA	Negative	Negative	Parturition
21S02114824	Amniotic fluid	2021-06-01	Fetal	Solo	21S02114824	33	17	No	No ultrasonic abnormalities were found.	dup(2q21.1q21.1,208.45K)-Variant of Uncertain Significance|dup(7q36.2q36.2,260.63K)-Variant of Uncertain Significance	No Pathogenic Variants	Negative	Negative	Parturition
21S02114826	Amniotic fluid	2021-06-01	Fetal	Solo	21S02114826	24	16	No	Abnormal soft markers: Choroid plexus cyst, Nasal bone dysplasia	T21-Pathogenic	T21-Pathogenic	47, XN, +21	T21-Pathogenic	Iatrogenic abortion(Labor Induction)
21S02114827	Amniotic fluid	2021-06-01	Fetal	Solo	21S02114827	39	18	Yes	No ultrasonic abnormalities were found.	dup(10p14p14,169.71K)-Likely benign	No Pathogenic Variants	Negative	Negative	Parturition
21S02114828	Amniotic fluid	2021-06-01	Fetal	Solo	21S02114828	41	16	Yes	No ultrasonic abnormalities were found.	dup(10p14p14,155.58K)-Likely benign	No Pathogenic Variants	Negative	Negative	Parturition
21S02114829	Amniotic fluid	2021-06-01	Fetal	Solo	21S02114829	32	18	Yes	Abnormal soft markers: Choroid plexus cyst	dup(1q42.2q42.2,375.79K)-Variant of Uncertain Significance|del(5q22.1q22.1,218.75K)-Variant of Uncertain Significance	No Pathogenic Variants	46, XY, t(5;7)(p15.1;p13)pat	46, XY, t(5;7)(p15.1;p13)pat	Parturition(cesarean section)
21S02114830	Amniotic fluid	2021-06-01	Fetal	Solo	21S02114830	28	17	No	Abnormal soft markers: Hydrops fetalis	No Micro-deletion/duplication larger than 100K-NA	No Micro-deletion/duplication larger than 100K-NA	Negative	Negative	Parturition
21S02114833	Amniotic fluid	2021-06-02	Fetal	Solo	21S02114833	30	17	Yes	No ultrasonic abnormalities were found.	dup(7q11.21q11.21,1.02M)-Variant of Uncertain Significance|dup(15q13.2q13.2,266.38K)-Variant of Uncertain Significance	No Pathogenic Variants	Negative	Negative	Parturition
21S02114834	Amniotic fluid	2021-06-02	Fetal	Solo	21S02114834	35	18	Yes	No ultrasonic abnormalities were found.	del(1q31.3q31.3,114.11K)-Benign|del(5q35.2q35.2,109.30K)-Benign	No Pathogenic Variants	Negative	Negative	Parturition
21S02114835	Amniotic fluid	2021-06-02	Fetal	Solo	21S02114835	32	17	No	Abnormal soft markers: Choroid plexus cyst	del(9p24.2p24.2,124.68K)-Variant of Uncertain Significance	No Pathogenic Variants	Negative	Negative	Parturition
21S02114839	Amniotic fluid	2021-06-02	Fetal	Solo	21S02114839	28	20	Yes	No ultrasonic abnormalities were found.	XYY-Pathogenic	XYY-Pathogenic	47, XYY[22]/46, XY[28]	XYY-Pathogenic	Parturition
21S02114840	Amniotic fluid	2021-06-02	Fetal	Solo	21S02114840	41	18	Yes	Abnormal soft markers: Echogenic intracardiac focus	dup(22q11.21q11.21,280.44K)-Likely benign|dup(Xp11.21p11.21,171.48K)-Variant of Uncertain Significance	No Pathogenic Variants	Negative	Negative	Parturition
21S02114841	Amniotic fluid	2021-06-02	Fetal	Solo	21S02114841	25	18	Yes	Abnormal soft markers: Nasal bone dysplasia	dup(8p22p22,140.99K)-Variant of Uncertain Significance	No Pathogenic Variants	Negative	Negative	Parturition
21S02114842	Amniotic fluid	2021-06-03	Fetal	Solo	21S02114842	32	17	No	No ultrasonic abnormalities were found.	dup(Xp11.23p11.23,124.31K)-Benign	No Pathogenic Variants	Negative	Negative	Parturition(cesarean section)
21S02114843	Amniotic fluid	2021-06-03	Fetal	Solo	21S02114843	34	16	No	Abnormal soft markers: Nasal bone dysplasia	dup(2p24.3p24.3,806.36K)-Variant of Uncertain Significance|dup(5q33.1q33.1,159.70K)-Variant of Uncertain Significance	No Pathogenic Variants	Negative	Negative	Parturition
21S02114844	Amniotic fluid	2021-06-03	Fetal	Solo	21S02114844	33	18	No	Abnormal soft markers: Choroid plexus cyst	No Micro-deletion/duplication larger than 100K-NA	No Micro-deletion/duplication larger than 100K-NA	Negative	Negative	Parturition
21S02114849	Amniotic fluid	2021-06-03	Fetal	Solo	21S02114849	37	16	Yes	Structural abnormality: Chilopalatognathus	dup(Xq23q23,405.98K)-Variant of Uncertain Significance	No Pathogenic Variants	Negative	Negative	Iatrogenic abortion(Labor Induction)
21B02112815	Cord blood	2021-06-04	Fetal	Solo	21B02112815	34	25	Yes	Structural abnormality: Chilopalatognathus III	del(7q31.1q31.1,175.94K)-Variant of Uncertain Significance	No Pathogenic Variants	Negative	Negative	Iatrogenic abortion(Labor Induction)
21S02114852	Amniotic fluid	2021-06-04	Fetal	Solo	21S02114852	28	21	No	No ultrasonic abnormalities were found.	dup(11p12p12,135.35K)-Variant of Uncertain Significance	No Pathogenic Variants	Negative	Negative	Parturition
21S02114853	Amniotic fluid	2021-06-04	Fetal	Solo	21S02114853	32	19	No	Abnormal soft markers: Choroid plexus cyst	del(6q16.3q16.3,198.96K)-Variant of Uncertain Significance	No Pathogenic Variants	Negative	Negative	Parturition
21S02114854	Amniotic fluid	2021-06-04	Fetal	Solo	21S02114854	40	16	No	No ultrasonic abnormalities were found.	dup(5q35.3q35.3,107.38K)-Variant of Uncertain Significance|dup(6p25.3p25.3,169.51K)-Variant of Uncertain Significance|dup(14q23.3q23.3,428.92K)-Variant of Uncertain Significance	No Pathogenic Variants	Negative	Negative	Parturition(cesarean section)
21S02114856	Amniotic fluid	2021-06-04	Fetal	Solo	21S02114856	39	16	Yes	No ultrasonic abnormalities were found.	del(11q14.1q14.1,387.34K)-Variant of Uncertain Significance	No Pathogenic Variants	Negative	Negative	Parturition(cesarean section)
21S02114858	Amniotic fluid	2021-06-04	Fetal	Solo	21S02114858	30	17	No	No ultrasonic abnormalities were found.	del(1p36.32p36.32,180.95K)-Variant of Uncertain Significance	No Pathogenic Variants	Negative	Negative	Parturition(cesarean section)
21S02114859	Amniotic fluid	2021-06-04	Fetal	Solo	21S02114859	31	19	No	No ultrasonic abnormalities were found.	No Micro-deletion/duplication larger than 100K-NA	No Micro-deletion/duplication larger than 100K-NA	Negative	Negative	Parturition
21S02114861	Chorionic villus	2021-06-08	Fetal	Solo	21S02114861	27	15	Yes	No ultrasonic abnormalities were found.	No Micro-deletion/duplication larger than 100K-NA	No Micro-deletion/duplication larger than 100K-NA	Negative	Negative	Parturition
21S02114862	Amniotic fluid	2021-06-08	Fetal	Solo	21S02114862	38	17	No	No ultrasonic abnormalities were found.	dup(12q14.2q14.2,193.70K)-Benign	No Pathogenic Variants	Negative	Negative	Parturition(cesarean section)
21S02114863	Amniotic fluid	2021-06-08	Fetal	Solo	21S02114863	30	16	Yes	No ultrasonic abnormalities were found.	dup(18p11.31p11.23,509.96K)-Variant of Uncertain Significance|dup(19q13.2q13.31,264.90K)-Likely benign	No Pathogenic Variants	Negative	Negative	Parturition(cesarean section)
21S02114864	Amniotic fluid	2021-06-08	Fetal	Solo	21S02114864	26	16	No	No ultrasonic abnormalities were found.	del(9p23p23,183.34K)-Likely benign|dup(12q14.2q14.2,202.13K)-Benign|dup(19q13.33q13.33,129.50K)-Variant of Uncertain Significance|dup(20p13p12.3,831.01K)-Variant of Uncertain Significance	No Pathogenic Variants	Negative	Negative	Parturition
21S02114865	Amniotic fluid	2021-06-08	Fetal	Solo	21S02114865	31	18	No	Abnormal soft markers: Increased NT (3.13mm)	dup(Yq11.223q11.223,2.09M)-Variant of Uncertain Significance	No Pathogenic Variants	Negative	Negative	Parturition(cesarean section)
21S02114866	Amniotic fluid	2021-06-08	Fetal	Solo	21S02114866	36	17	No	No ultrasonic abnormalities were found.	del(11p12p12,174.47K)-Variant of Uncertain Significance	No Pathogenic Variants	Negative	Negative	Parturition
21S02114869	Amniotic fluid	2021-06-08	Fetal	Solo	21S02114869	26	16	No	Abnormal soft markers: Renal dysplasia	dup(11p15.4p15.4,105.27K)-Benign|dup(21q22.2q22.3,3.17M)-Variant of Uncertain Significance|dup(Xq24q24,324.34K)-Variant of Uncertain Significance|T21-Pathogenic	T21-Pathogenic	47, XN, +21[3]/46, XN[49]	T21-Pathogenic	Parturition
21S02114870	Amniotic fluid	2021-06-08	Fetal	Solo	21S02114870	34	16	No	No ultrasonic abnormalities were found.	del(13q31.1q31.1,107.44K)-Variant of Uncertain Significance	No Pathogenic Variants	Negative	Negative	Parturition
21S02114872	Amniotic fluid	2021-06-08	Fetal	Solo	21S02114872	32	17	No	Abnormal soft markers: Renal dysplasia	del(7q31.1q31.1,175.94K)-Variant of Uncertain Significance|dup(12q14.2q14.2,202.42K)-Benign|del(13q12.11q12.11,116.45K)-Variant of Uncertain Significance	No Pathogenic Variants	45, XN, der(14;21)(q10;q10)mat	45, XN, der(14;21)(q10;q10)mat	Parturition
21S02114874	Amniotic fluid	2021-06-08	Fetal	Solo	21S02114874	29	18	No	Structural abnormality: Fetal malformation (nervous system)	dup(6p23p23,233.06K)-Variant of Uncertain Significance|dup(12q23.3q23.3,152.30K)-Variant of Uncertain Significance|dup(16p12.3p12.3,140.40K)-Variant of Uncertain Significance	No Pathogenic Variants	Negative	Negative	Iatrogenic abortion(Labor Induction)
21S02114877	Amniotic fluid	2021-06-09	Fetal	Solo	21S02114877	35	18	No	No ultrasonic abnormalities were found.	del(22q11.21q11.21,114.86K)-Variant of Uncertain Significance	No Pathogenic Variants	Negative	Negative	Parturition
21S02114878	Amniotic fluid	2021-06-09	Fetal	Solo	21S02114878	30	16	Yes	No ultrasonic abnormalities were found.	del(10q21.1q21.1,194.42K)-Variant of Uncertain Significance	No Pathogenic Variants	Negative	Negative	Parturition
21S02114881	Amniotic fluid	2021-06-09	Fetal	Solo	21S02114881	34	16	No	Abnormal soft markers: Nasal bone dysplasia	No Micro-deletion/duplication larger than 100K-NA	No Micro-deletion/duplication larger than 100K-NA	Negative	Negative	Parturition(cesarean section)
21S02114882	Amniotic fluid	2021-06-09	Fetal	Solo	21S02114882	33	17	Yes	No ultrasonic abnormalities were found.	dup(19q13.2q13.2,126.58K)-Benign|dup(Xq27.2q27.2,324.35K)-Variant of Uncertain Significance	No Pathogenic Variants	Negative	Negative	Parturition
21S02114885	Amniotic fluid	2021-06-10	Fetal	Solo	21S02114885	28	16	Yes	No ultrasonic abnormalities were found.	del(1p33p33,204.21K)-Variant of Uncertain Significance|del(8p23.1p23.1,128.68K)-Likely benign|dup(Xp22.31p22.31,628.34K)-Variant of Uncertain Significance	No Pathogenic Variants	Negative	Negative	Parturition
21S02114887	Amniotic fluid	2021-06-10	Fetal	Solo	21S02114887	33	19	Yes	Abnormal soft markers: Nasal bone dysplasia	del(10q21.1q21.1,223.91K)-Variant of Uncertain Significance|del(11q22.1q22.1,186.57K)-Variant of Uncertain Significance|dup(19q13.42q13.42,113.11K)-Benign	No Pathogenic Variants	Negative	Negative	Parturition
21S02114888	Amniotic fluid	2021-06-10	Fetal	Solo	21S02114888	26	18	No	No ultrasonic abnormalities were found.	del(6p22.2p22.2,108.90K)-Variant of Uncertain Significance|dup(10p12.33p12.33,117.54K)-Variant of Uncertain Significance|dup(10q22.3q22.3,155.77K)-Variant of Uncertain Significance	No Pathogenic Variants	Negative	Negative	Parturition
21S02114890	Amniotic fluid	2021-06-10	Fetal	Solo	21S02114890	29	18	Yes	No ultrasonic abnormalities were found.	dup(6q26q26,122.04K)-Variant of Uncertain Significance	No Pathogenic Variants	Negative	Negative	Parturition
21B02112851	Cord blood	2021-06-11	Fetal	Solo	21B02112851	31	24	Yes	Structural abnormality: Chilopalatognathus III	dup(17q11.2q11.2,111.62K)-Variant of Uncertain Significance	No Pathogenic Variants	Negative	Negative	Iatrogenic abortion(Labor Induction)
21S02114892	Amniotic fluid	2021-06-11	Fetal	Solo	21S02114892	32	16	Yes	Abnormal soft markers: Renal dysplasia	dup(4q31.21q31.21,238.59K)-Variant of Uncertain Significance|dup(11p15.4p15.4,112.03K)-Benign|dup(16p12.3p12.3,156.91K)-Variant of Uncertain Significance|dup(20p12.3p12.3,814.79K)-Variant of Uncertain Significance	No Pathogenic Variants	Negative	Negative	Parturition
21S02114893	Amniotic fluid	2021-06-11	Fetal	Solo	21S02114893	37	17	Yes	Abnormal soft markers: Increased NT (2.8mm)	dup(7p21.3p21.3,277.92K)-Variant of Uncertain Significance|del(10q21.1q21.1,248.45K)-Variant of Uncertain Significance	No Pathogenic Variants	Negative	Negative	Parturition
21S02114894	Amniotic fluid	2021-06-11	Fetal	Solo	21S02114894	35	19	No	No ultrasonic abnormalities were found.	dup(6q22.33q22.33,127.09K)-Variant of Uncertain Significance|dup(7q36.2q36.2,183.87K)-Variant of Uncertain Significance|del(Yq11.223q11.23,2.52M)-Variant of Uncertain Significance	No Pathogenic Variants	Negative	Negative	Iatrogenic abortion(Labor Induction)
21S02114896	Amniotic fluid	2021-06-11	Fetal	Solo	21S02114896	26	17	No	No ultrasonic abnormalities were found.	del(5q21.2q21.3,293.22K)-Likely benign|dup(7p21.3p21.3,125.31K)-Benign|dup(11q22.1q22.1,360.29K)-Variant of Uncertain Significance	No Pathogenic Variants	Negative	Negative	Parturition
21S02114897	Amniotic fluid	2021-06-11	Fetal	Solo	21S02114897	33	17	No	No ultrasonic abnormalities were found.	No Micro-deletion/duplication larger than 100K-NA	No Micro-deletion/duplication larger than 100K-NA	Negative	Negative	Parturition
21S02114898	Amniotic fluid	2021-06-11	Fetal	Solo	21S02114898	38	16	Yes	Structural abnormality: Fetal cardiac abnormalities	dup(17q25.3q25.3,434.05K)-Variant of Uncertain Significance	No Pathogenic Variants	Negative	Negative	Parturition
21S02114899	Amniotic fluid	2021-06-11	Fetal	Solo	21S02114899	35	20	No	No ultrasonic abnormalities were found.	dup(5q14.1q14.1,515.21K)-Variant of Uncertain Significance|del(10q22.1q22.1,120.81K)-Variant of Uncertain Significance|dup(19p12p11,179.19K)-Variant of Uncertain Significance|dup(22q11.21q11.21,243.35K)-Benign	No Pathogenic Variants	Negative	Negative	Parturition(cesarean section)
21S02114904	Amniotic fluid	2021-06-10	Fetal	Solo	21S02114904	30	17	No	Structural abnormality: Diaphragmatic hernia	dup(19q13.42q13.42,156.49K)-Variant of Uncertain Significance	No Pathogenic Variants	Negative	Negative	Iatrogenic abortion(Labor Induction)
21S02114905	Amniotic fluid	2021-06-11	Fetal	Solo	21S02114905	42	16	Yes	No ultrasonic abnormalities were found.	del(20p12.1p12.1,322.33K)-Variant of Uncertain Significance	No Pathogenic Variants	Negative	Negative	Parturition
21S02114908	Amniotic fluid	2021-06-15	Fetal	Solo	21S02114908	25	19	No	Abnormal soft markers: Echogenic fetal bowel, Renal dysplasia	dup(3p25.2p25.2,103.37K)-Variant of Uncertain Significance|del(16p12.2p12.2,395.82K)-Variant of Uncertain Significance	No Pathogenic Variants	Negative	Negative	Parturition
21S02114909	Amniotic fluid	2021-06-15	Fetal	Solo	21S02114909	30	20	No	No ultrasonic abnormalities were found.	dup(2p25.3p25.3,151.59K)-Variant of Uncertain Significance|dup(Xp11.23p11.23,111.55K)-Benign	No Pathogenic Variants	Negative	Negative	Parturition(cesarean section)
21S02114911	Amniotic fluid	2021-06-15	Fetal	Solo	21S02114911	37	18	No	No ultrasonic abnormalities were found.	dup(7q36.1q36.2,1.04M)-Variant of Uncertain Significance	No Pathogenic Variants	Negative	Negative	Parturition
21S02114912	Amniotic fluid	2021-06-15	Fetal	Solo	21S02114912	34	16	No	No ultrasonic abnormalities were found.	del(4q28.3q28.3,193.00K)-Variant of Uncertain Significance|dup(Xq26.3q26.3,197.15K)-Variant of Uncertain Significance	No Pathogenic Variants	Negative	Negative	Parturition(cesarean section)
21S02114913	Amniotic fluid	2021-06-15	Fetal	Solo	21S02114913	27	17	No	No ultrasonic abnormalities were found.	No Micro-deletion/duplication larger than 100K-NA	No Micro-deletion/duplication larger than 100K-NA	Negative	Negative	Parturition
21S02114915	Amniotic fluid	2021-06-15	Fetal	Solo	21S02114915	41	17	Yes	No ultrasonic abnormalities were found.	No Micro-deletion/duplication larger than 100K-NA	No Micro-deletion/duplication larger than 100K-NA	Negative	Negative	Parturition
21S02114916	Amniotic fluid	2021-06-15	Fetal	Solo	21S02114916	30	16	Yes	Abnormal soft markers: Nasal bone dysplasia	del(1q31.3q31.3,164.04K)-Variant of Uncertain Significance	No Pathogenic Variants	Negative	Negative	Parturition
21S02114917	Amniotic fluid	2021-06-16	Fetal	Solo	21S02114917	27	16	Yes	Abnormal soft markers: Increased NT	dup(12q14.2q14.2,210.86K)-Benign	No Pathogenic Variants	Negative	Negative	Parturition
21S02114919	Amniotic fluid	2021-06-16	Fetal	Solo	21S02114919	31	17	Yes	Abnormal soft markers: Increased NT (2.5mm)	dup(6q25.3q25.3,231.97K)-Variant of Uncertain Significance|dup(16q22.1q22.1,184.96K)-Variant of Uncertain Significance	No Pathogenic Variants	Negative	Negative	Parturition
21S02114922	Amniotic fluid	2021-06-16	Fetal	Solo	21S02114922	33	18	Yes	Abnormal soft markers: Choroid plexus cyst	No Micro-deletion/duplication larger than 100K-NA	No Micro-deletion/duplication larger than 100K-NA	Negative	Negative	Parturition
21S02114923	Amniotic fluid	2021-06-16	Fetal	Solo	21S02114923	30	17	No	No ultrasonic abnormalities were found.	dup(Xp22.2p22.2,318.98K)-Variant of Uncertain Significance	No Pathogenic Variants	Negative	Negative	Parturition
21S02114925	Amniotic fluid	2021-06-16	Fetal	Solo	21S02114925	33	17	Yes	No ultrasonic abnormalities were found.	dup(3q28q28,478.89K)-Variant of Uncertain Significance|dup(11q14.3q14.3,690.12K)-Variant of Uncertain Significance|del(21q11.2q11.2,646.69K)-Likely benign	No Pathogenic Variants	Negative	Negative	Parturition
21S02114926	Amniotic fluid	2021-06-16	Fetal	Solo	21S02114926	33	17	No	No ultrasonic abnormalities were found.	dup(Xp11.23p11.23,136.48K)-Benign	No Pathogenic Variants	Negative	Negative	Parturition
21S02114927	Amniotic fluid	2021-06-17	Fetal	Solo	21S02114927	31	19	Yes	No ultrasonic abnormalities were found.	dup(22q12.1q12.1,122.21K)-Variant of Uncertain Significance	No Pathogenic Variants	Negative	Negative	Parturition
21S02114930	Amniotic fluid	2021-06-17	Fetal	Solo	21S02114930	39	20	No	Abnormal soft markers: Nasal bone dysplasia	dup(5p12p11,748.77K)-Variant of Uncertain Significance	No Pathogenic Variants	Negative	Negative	Parturition
21S02114931	Amniotic fluid	2021-06-17	Fetal	Solo	21S02114931	32	16	Yes	No ultrasonic abnormalities were found.	dup(4q26q26,307.44K)-Variant of Uncertain Significance|dup(15q11.2q11.2,868.66K)-Variant of Uncertain Significance|XO-Pathogenic	XO-Pathogenic	45X(8)/46, XX(52)	XO-Pathogenic	Parturition
21S02114933	Amniotic fluid	2021-06-17	Fetal	Solo	21S02114933	31	17	No	Structural abnormality and abnormal soft markers: Fetal cardiac abnormalities, Choroid plexus cyst	dup(10p12.33p12.33,117.67K)-Variant of Uncertain Significance|dup(11p15.5p15.5,220.63K)-Variant of Uncertain Significance|T18-Pathogenic	T18-Pathogenic	47, XN, +18	T18-Pathogenic	Iatrogenic abortion(Labor Induction)
21S02114935	Amniotic fluid	2021-06-17	Fetal	Solo	21S02114935	43	19	Yes	No ultrasonic abnormalities were found.	del(9p23p23,230.10K)-Benign|dup(22q11.21q11.21,238.58K)-Likely benign	No Pathogenic Variants	Negative	Negative	Parturition
21S02114936	Amniotic fluid	2021-06-17	Fetal	Solo	21S02114936	32	17	No	No ultrasonic abnormalities were found.	No Micro-deletion/duplication larger than 100K-NA	No Micro-deletion/duplication larger than 100K-NA	Negative	Negative	Parturition
21S02114937	Amniotic fluid	2021-06-17	Fetal	Solo	21S02114937	25	16	No	No ultrasonic abnormalities were found.	del(2q37.3q37.3,124.34K)-Variant of Uncertain Significance	No Pathogenic Variants	Negative	Negative	Parturition
21S02114939	Amniotic fluid	2021-06-18	Fetal	Solo	21S02114939	32	18	Yes	No ultrasonic abnormalities were found.	No Micro-deletion/duplication larger than 100K-NA	No Micro-deletion/duplication larger than 100K-NA	Negative	Negative	Parturition
21S02114941	Amniotic fluid	2021-06-18	Fetal	Solo	21S02114941	29	16	No	Abnormal soft markers: Nasal bone dysplasia	No Micro-deletion/duplication larger than 100K-NA	No Micro-deletion/duplication larger than 100K-NA	Negative	Negative	Parturition
21S02114944	Amniotic fluid	2021-06-18	Fetal	Solo	21S02114944	41	18	No	No ultrasonic abnormalities were found.	dup(Yq11.221q11.221,121.75K)-Variant of Uncertain Significance	No Pathogenic Variants	Negative	Negative	Parturition(cesarean section)
21S02114945	Amniotic fluid	2021-06-18	Fetal	Solo	21S02114945	39	19	Yes	No ultrasonic abnormalities were found.	dup(8q13.3q13.3,263.07K)-Variant of Uncertain Significance	No Pathogenic Variants	Negative	Negative	Parturition
21B02112912	Cord blood	2021-06-22	Fetal	Solo	21B02112912	36	26	Yes	Structural abnormality: Fetal malformation (skeletal system)	No Micro-deletion/duplication larger than 100K-NA	No Micro-deletion/duplication larger than 100K-NA	Negative	Negative	Iatrogenic abortion(Labor Induction)
21S02114956	Amniotic fluid	2021-06-22	Fetal	Solo	21S02114956	33	18	No	Abnormal soft markers: Choroid plexus cyst, Renal dysplasia	dup(1p21.2p21.2,128.04K)-Variant of Uncertain Significance|dup(Xq25q25,197.41K)-Variant of Uncertain Significance|dup(Xq27.1q27.2,656.42K)-Variant of Uncertain Significance	No Pathogenic Variants	Negative	Negative	Parturition
21S02114957	Amniotic fluid	2021-06-22	Fetal	Solo	21S02114957	31	18	No	Abnormal soft markers: Increased NF	No Micro-deletion/duplication larger than 100K-NA	No Micro-deletion/duplication larger than 100K-NA	Negative	Negative	Parturition
21S02114958	Amniotic fluid	2021-06-22	Fetal	Solo	21S02114958	26	17	No	Abnormal soft markers: Nasal bone dysplasia	del(8p11.1p11.1,644.15K)-Variant of Uncertain Significance|dup(11q11q11,199.69K)-Variant of Uncertain Significance	No Pathogenic Variants	Negative	Negative	Parturition(cesarean section)
21S02114961	Amniotic fluid	2021-06-22	Fetal	Solo	21S02114961	46	16	Yes	Abnormal soft markers: Increased NT (2.5mm)	No Micro-deletion/duplication larger than 100K-NA	No Micro-deletion/duplication larger than 100K-NA	Negative	Negative	Parturition(cesarean section)
21S02114963	Amniotic fluid	2021-06-22	Fetal	Solo	21S02114963	29	17	Yes	No ultrasonic abnormalities were found.	dup(11q14.3q14.3,542.78K)-Variant of Uncertain Significance	No Pathogenic Variants	45, XN, der(13:14)(q10:q10)	45, XN, der(13:14)(q10:q10)	Parturition
21S02114964	Amniotic fluid	2021-06-22	Fetal	Solo	21S02114964	27	17	Yes	Abnormal soft markers: Choroid plexus cyst	del(8p23.3p23.3,207.33K)-Variant of Uncertain Significance|dup(8p23.2p23.2,427.55K)-Variant of Uncertain Significance|del(8p22p22,214.88K)-Variant of Uncertain Significance|dup(12q21.1q21.1,114.44K)-Variant of Uncertain Significance|del(15q13.2q13.2,129.66K)-Likely benign|dup(15q13.3q13.3,484.09K)-Likely benign|T18-Pathogenic	T18-Pathogenic	47, XN, +18	T18-Pathogenic	Iatrogenic abortion(Labor Induction)
21S02114965	Amniotic fluid	2021-06-22	Fetal	Solo	21S02114965	31	18	Yes	No ultrasonic abnormalities were found.	No Micro-deletion/duplication larger than 100K-NA	No Micro-deletion/duplication larger than 100K-NA	Negative	Negative	Parturition
21B02112923	Cord blood	2021-06-23	Fetal	Solo	21B02112923	33	26	Yes	Other ultrasound abnormalities	dup(1q42.12q42.12,485.93K)-Variant of Uncertain Significance|del(15q11.2q11.2,180.78K)-Benign	No Pathogenic Variants	Negative	Negative	Parturition
21S02114967	Amniotic fluid	2021-06-23	Fetal	Solo	21S02114967	33	16	Yes	No ultrasonic abnormalities were found.	No Micro-deletion/duplication larger than 100K-NA	No Micro-deletion/duplication larger than 100K-NA	Negative	Negative	Parturition
21S02114969	Amniotic fluid	2021-06-23	Fetal	Solo	21S02114969	30	16	Yes	Abnormal soft markers: Increased NT (3.7mm)	del(9p23p23,235.12K)-Benign	No Pathogenic Variants	Negative	Negative	Parturition
21S02114970	Amniotic fluid	2021-06-23	Fetal	Solo	21S02114970	35	16	Yes	No ultrasonic abnormalities were found.	dup(12q14.2q14.2,210.86K)-Benign	No Pathogenic Variants	Negative	Negative	Parturition
21S02114972	Amniotic fluid	2021-06-23	Fetal	Solo	21S02114972	38	17	Yes	No ultrasonic abnormalities were found.	dup(4p16.1p16.1,1.23M)-Variant of Uncertain Significance	No Pathogenic Variants	Negative	Negative	Parturition(cesarean section)
21S02114974	Amniotic fluid	2021-06-23	Fetal	Solo	21S02114974	30	19	No	No ultrasonic abnormalities were found.	dup(20p13p13,106.26K)-Variant of Uncertain Significance	No Pathogenic Variants	Negative	Negative	Parturition
21B02112931	Cord blood	2021-06-24	Fetal	Solo	21B02112931	34	27	Yes	Abnormal soft markers: Echogenic fetal bowel	dup(22q11.21q11.21,210.64K)-Variant of Uncertain Significance	No Pathogenic Variants	Negative	Negative	Parturition
21B02112933	Cord blood	2021-06-24	Fetal	Solo	21B02112933	31	23	Yes	Structural abnormality: Fetal malformation (urinary system)	No Micro-deletion/duplication larger than 100K-NA	No Micro-deletion/duplication larger than 100K-NA	Negative	Negative	Iatrogenic abortion(Labor Induction)
21S02114976	Amniotic fluid	2021-06-24	Fetal	Solo	21S02114976	28	24	No	No ultrasonic abnormalities were found.	dup(Xp22.31p22.31,134.80K)-Variant of Uncertain Significance	No Pathogenic Variants	Negative	Negative	Parturition
21S02114977	Amniotic fluid	2021-06-24	Fetal	Solo	21S02114977	39	16	Yes	Structural abnormality: Fetal cardiac abnormalities	No Micro-deletion/duplication larger than 100K-NA	No Micro-deletion/duplication larger than 100K-NA	Negative	Negative	Parturition
21S02114980	Amniotic fluid	2021-06-24	Fetal	Solo	21S02114980	29	16	No	Structural abnormality and abnormal soft markers: Fetal multiple malformations, Nasal bone dysplasia	No Micro-deletion/duplication larger than 100K-NA	No Micro-deletion/duplication larger than 100K-NA	Negative	Negative	Parturition
21S02114981	Amniotic fluid	2021-06-24	Fetal	Solo	21S02114981	26	17	No	No ultrasonic abnormalities were found.	dup(11p15.4p15.4,492.01K)-Variant of Uncertain Significance	No Pathogenic Variants	Negative	Negative	Parturition
21S02114982	Amniotic fluid	2021-06-24	Fetal	Solo	21S02114982	32	16	Yes	No ultrasonic abnormalities were found.	dup(1q23.3q23.3,298.18K)-Variant of Uncertain Significance|del(1q31.3q31.3,105.96K)-Benign|del(8p21.2p21.2,124.20K)-Variant of Uncertain Significance|del(12q21.2q21.2,119.77K)-Variant of Uncertain Significance|del(20q12q12,149.40K)-Variant of Uncertain Significance	No Pathogenic Variants	Negative	Negative	Parturition
21S02114983	Amniotic fluid	2021-06-24	Fetal	Solo	21S02114983	30	19	Yes	Abnormal soft markers: Choroid plexus cyst	dup(2p25.3p25.3,542.45K)-Variant of Uncertain Significance|del(12q21.2q21.2,130.40K)-Variant of Uncertain Significance|dup(12q12q12,1.13M)-Variant of Uncertain Significance	No Pathogenic Variants	Negative	Negative	Parturition
21S02114985	Amniotic fluid	2021-06-24	Fetal	Solo	21S02114985	20	19	No	Abnormal soft markers: Nasal bone dysplasia	dup(7q11.21q11.21,220.56K)-Variant of Uncertain Significance	No Pathogenic Variants	Negative	Negative	Parturition(cesarean section)
21S02114986	Amniotic fluid	2021-06-24	Fetal	Solo	21S02114986	37	16	Yes	Structural abnormality: Fetal cardiac abnormalities	dup(2p12p12,103.12K)-Variant of Uncertain Significance|dup(20p13p13,204.71K)-Variant of Uncertain Significance|T21-Pathogenic	T21-Pathogenic	47, XN, +21	T21-Pathogenic	Iatrogenic abortion(Labor Induction)
21S02114988	Amniotic fluid	2021-06-25	Fetal	Solo	21S02114988	25	17	No	Abnormal soft markers: Increased NT (2.8mm)	No Micro-deletion/duplication larger than 100K-NA	No Micro-deletion/duplication larger than 100K-NA	Negative	Negative	Parturition
21S02114989	Amniotic fluid	2021-06-25	Fetal	Solo	21S02114989	30	16	Yes	No ultrasonic abnormalities were found.	dup(7p21.1p21.1,507.51K)-Variant of Uncertain Significance|del(17p11.2p11.2,178.84K)-Variant of Uncertain Significance	No Pathogenic Variants	Negative	Negative	Parturition
21S02114990	Amniotic fluid	2021-06-25	Fetal	Solo	21S02114990	36	16	Yes	No ultrasonic abnormalities were found.	dup(Xp11.23p11.23,124.31K)-Benign	No Pathogenic Variants	Negative	Negative	Parturition
21S02114991	Amniotic fluid	2021-06-25	Fetal	Solo	21S02114991	39	18	Yes	No ultrasonic abnormalities were found.	No Micro-deletion/duplication larger than 100K-NA	No Micro-deletion/duplication larger than 100K-NA	Negative	Negative	Parturition
21S02114992	Amniotic fluid	2021-06-25	Fetal	Solo	21S02114992	39	16	No	Abnormal soft markers: Choroid plexus cyst	del(7p22.2p22.2,108.78K)-Variant of Uncertain Significance|del(11q22.3q22.3,158.01K)-Variant of Uncertain Significance|del(15q11.2q11.2,790.80K)-Pathogenic	del(15q11.2q11.2,790.80K)-Pathogenic	Negative	del(15q11.2q11.2,790.80K)-Pathogenic	Parturition
21S02114993	Amniotic fluid	2021-06-25	Fetal	Solo	21S02114993	30	17	No	No ultrasonic abnormalities were found.	del(6q12q12,296.39K)-Variant of Uncertain Significance|dup(Xp22.31p22.31,1.71M)-Variant of Uncertain Significance	No Pathogenic Variants	Negative	Negative	Parturition
21B02112950	Cord blood	2021-06-29	Fetal	Solo	21B02112950	31	18	No	Structural abnormality: Fetal multiple malformations	dup(15q11.2q11.2,386.02K)-Variant of Uncertain Significance|dup(15q26.3q26.3,118.46K)-Variant of Uncertain Significance|dup(Xp22.31p22.31,301.33K)-Variant of Uncertain Significance|dup(Xp11.4p11.4,122.03K)-Variant of Uncertain Significance	No Pathogenic Variants	Negative	Negative	Iatrogenic abortion(Labor Induction)
21S02115000	Chorionic villus	2021-06-29	Fetal	Solo	21S02115000	24	13	No	Abnormal soft markers: Increased NF, Hydrops fetalis	dup(10p14p14,169.71K)-Likely benign|del(Yq11.223q11.23,2.25M)-Variant of Uncertain Significance	No Pathogenic Variants	Negative	Negative	Iatrogenic abortion(Medical Abortion)
21S02115001	Amniotic fluid	2021-06-29	Fetal	Solo	21S02115001	32	17	No	Abnormal soft markers: Choroid plexus cyst	del(11q14.1q14.1,377.22K)-Variant of Uncertain Significance	No Pathogenic Variants	Negative	Negative	Parturition
21S02115002	Amniotic fluid	2021-06-29	Fetal	Solo	21S02115002	33	19	Yes	No ultrasonic abnormalities were found.	dup(Xq27.2q27.3,398.19K)-Variant of Uncertain Significance	No Pathogenic Variants	Negative	Negative	Parturition
21S02115003	Amniotic fluid	2021-06-29	Fetal	Solo	21S02115003	29	18	No	Abnormal soft markers: Choroid plexus cyst	No Micro-deletion/duplication larger than 100K-NA	No Micro-deletion/duplication larger than 100K-NA	Negative	Negative	Parturition
21S02115004	Amniotic fluid	2021-06-29	Fetal	Solo	21S02115004	35	16	Yes	No ultrasonic abnormalities were found.	dup(1p13.2p13.2,102.28K)-Variant of Uncertain Significance	No Pathogenic Variants	46, XN, inv(9)(p11q13)	46, XN, inv(9)(p11q13)	Parturition
21S02115006	Amniotic fluid	2021-06-29	Fetal	Solo	21S02115006	28	17	Yes	No ultrasonic abnormalities were found.	dup(1q23.3q23.3,147.03K)-Benign|del(16p11.2p11.2,1.05M)-Benign|dup(Xq11.2q11.2,641.26K)-Variant of Uncertain Significance	No Pathogenic Variants	Negative	Negative	Parturition(cesarean section)
21S02115007	Amniotic fluid	2021-06-29	Fetal	Solo	21S02115007	32	16	No	Abnormal soft markers: Nasal bone dysplasia	del(4q22.1q22.1,106.75K)-Benign|del(7q11.21q11.21,479.91K)-Likely benign|dup(8p23.2p23.2,472.17K)-Variant of Uncertain Significance|dup(12q13.13q13.13,138.46K)-Variant of Uncertain Significance|T21-Pathogenic	T21-Pathogenic	47, XN, +21	T21-Pathogenic	Iatrogenic abortion(Labor Induction)
21S02115010	Amniotic fluid	2021-06-30	Fetal	Solo	21S02115010	28	17	No	Abnormal soft markers: Echogenic fetal bowel	dup(12q24.32q24.32,112.89K)-Variant of Uncertain Significance	No Pathogenic Variants	Negative	Negative	Parturition(cesarean section)
21S02115012	Amniotic fluid	2021-06-30	Fetal	Solo	21S02115012	34	17	Yes	Abnormal soft markers: Nasal bone dysplasia	del(2p22.1p22.1,200.50K)-Variant of Uncertain Significance|dup(16p13.2p13.2,139.13K)-Variant of Uncertain Significance	No Pathogenic Variants	Negative	Negative	Parturition
21S02115013	Amniotic fluid	2021-06-30	Fetal	Solo	21S02115013	32	17	No	No ultrasonic abnormalities were found.	del(1q31.3q31.3,115.56K)-Benign|del(13q21.1q21.1,198.91K)-Variant of Uncertain Significance|dup(19p13.3p13.3,265.68K)-Variant of Uncertain Significance	No Pathogenic Variants	Negative	Negative	Parturition
21S02115015	Amniotic fluid	2021-06-30	Fetal	Solo	21S02115015	36	16	Yes	Abnormal soft markers: Increased NT (3.9mm)	No Micro-deletion/duplication larger than 100K-NA	No Micro-deletion/duplication larger than 100K-NA	Negative	Negative	Parturition
21S02115017	Amniotic fluid	2021-06-30	Fetal	Solo	21S02115017	36	17	Yes	No ultrasonic abnormalities were found.	No Micro-deletion/duplication larger than 100K-NA	No Micro-deletion/duplication larger than 100K-NA	Negative	Negative	Parturition
21S02115018	Amniotic fluid	2021-06-30	Fetal	Solo	21S02115018	25	16	Yes	No ultrasonic abnormalities were found.	del(6q26q26,138.06K)-Variant of Uncertain Significance|del(14q21.2q21.2,105.96K)-Likely benign	No Pathogenic Variants	Negative	Negative	Parturition(cesarean section)
21S02115019	Amniotic fluid	2021-06-30	Fetal	Solo	21S02115019	30	16	Yes	Abnormal soft markers: Increased NT (3.0mm)	dup(11p15.4p15.4,144.69K)-Benign|dup(18p11.21p11.21,229.92K)-Benign	No Pathogenic Variants	Negative	Negative	Parturition
21S02115021	Amniotic fluid	2021-06-30	Fetal	Solo	21S02115021	42	20	Yes	No ultrasonic abnormalities were found.	dup(2q11.2q11.2,137.30K)-Variant of Uncertain Significance|dup(15q13.2q13.2,645.07K)-Variant of Uncertain Significance|dup(19p12p12,159.44K)-Variant of Uncertain Significance	No Pathogenic Variants	Negative	Negative	Parturition
21B02112959	Cord blood	2021-07-01	Fetal	Solo	21B02112959	41	26	Yes	No ultrasonic abnormalities were found.	dup(2p25.3p25.3,537.35K)-Variant of Uncertain Significance|del(22q12.3q12.3,509.07K)-Variant of Uncertain Significance	No Pathogenic Variants	Negative	Negative	Parturition
21B02112960	Cord blood	2021-07-01	Fetal	Solo	21B02112960	34	25	Yes	No ultrasonic abnormalities were found.	dup(2q11.1q11.1,358.03K)-Variant of Uncertain Significance|del(15q14q14,131.40K)-Likely benign	No Pathogenic Variants	Negative	Negative	Parturition
21S02115025	Amniotic fluid	2021-07-01	Fetal	Solo	21S02115025	32	18	No	No ultrasonic abnormalities were found.	dup(2q32.2q32.2,132.65K)-Variant of Uncertain Significance|del(16p11.2p11.2,146.87K)-Variant of Uncertain Significance|dup(22q11.21q11.21,353.44K)-Likely benign	No Pathogenic Variants	Negative	Negative	Parturition(cesarean section)
21S02115028	Amniotic fluid	2021-07-01	Fetal	Solo	21S02115028	35	16	Yes	No ultrasonic abnormalities were found.	No Micro-deletion/duplication larger than 100K-NA	No Micro-deletion/duplication larger than 100K-NA	Negative	Negative	Parturition(cesarean section)
21S02115029	Amniotic fluid	2021-07-02	Fetal	Solo	21S02115029	34	18	Yes	Structural abnormality: Fetal cardiac abnormalities	No Micro-deletion/duplication larger than 100K-NA	No Micro-deletion/duplication larger than 100K-NA	Negative	Negative	Parturition
21S02115030	Amniotic fluid	2021-07-02	Fetal	Solo	21S02115030	36	17	Yes	No ultrasonic abnormalities were found.	dup(7q11.21q11.21,267.64K)-Variant of Uncertain Significance	No Pathogenic Variants	Negative	Negative	Parturition
21S02115031	Amniotic fluid	2021-07-02	Fetal	Solo	21S02115031	31	16	Yes	Abnormal soft markers: Choroid plexus cyst	No Micro-deletion/duplication larger than 100K-NA	No Micro-deletion/duplication larger than 100K-NA	Negative	Negative	Parturition
21S02115032	Amniotic fluid	2021-07-02	Fetal	Solo	21S02115032	34	17	No	No ultrasonic abnormalities were found.	No Micro-deletion/duplication larger than 100K-NA	No Micro-deletion/duplication larger than 100K-NA	Negative	Negative	Parturition(cesarean section)
21S02115033	Amniotic fluid	2021-07-02	Fetal	Solo	21S02115033	32	16	No	No ultrasonic abnormalities were found.	del(13q21.1q21.1,109.06K)-Likely benign	No Pathogenic Variants	Negative	Negative	Parturition
21S02115034	Amniotic fluid	2021-07-02	Fetal	Solo	21S02115034	42	17	Yes	No ultrasonic abnormalities were found.	del(16p11.2p11.2,1.62M)-Variant of Uncertain Significance	No Pathogenic Variants	Negative	Negative	Parturition(cesarean section)
21S02115035	Amniotic fluid	2021-07-02	Fetal	Solo	21S02115035	34	16	Yes	No ultrasonic abnormalities were found.	del(5p14.1p14.1,138.15K)-Variant of Uncertain Significance	No Pathogenic Variants	Negative	Negative	Parturition
21S02115036	Amniotic fluid	2021-07-02	Fetal	Solo	21S02115036	36	17	No	No ultrasonic abnormalities were found.	dup(13q32.2q32.2,166.74K)-Variant of Uncertain Significance|XXY-Pathogenic	XXY-Pathogenic	47, XXY	XXY-Pathogenic	Iatrogenic abortion(Labor Induction)
21S02115038	Amniotic fluid	2021-07-02	Fetal	Solo	21S02115038	36	16	Yes	No ultrasonic abnormalities were found.	dup(Yq11.222q11.222,587.75K)-Variant of Uncertain Significance	No Pathogenic Variants	Negative	Negative	Parturition
21S02115039	Amniotic fluid	2021-07-02	Fetal	Solo	21S02115039	31	16	No	Abnormal soft markers: Nasal bone dysplasia	dup(6q21q21,130.26K)-Variant of Uncertain Significance|del(7p15.3p15.3,176.66K)-Variant of Uncertain Significance|dup(12q24.33q24.33,132.31K)-Variant of Uncertain Significance	No Pathogenic Variants	Negative	Negative	Parturition
21B02113003	Cord blood	2021-07-06	Fetal	Solo	21B02113003	31	23	No	Structural abnormality: Fetal malformation (nervous system)	dup(2q21.1q21.1,374.12K)-Variant of Uncertain Significance|del(13q32.3q33.1,3.25M)-Pathogenic	del(13q32.3q33.1,3.25M)-Pathogenic	Negative	del(13q32.3q33.1,3.25M)-Pathogenic	Iatrogenic abortion(Labor Induction)
21S02115041	Amniotic fluid	2021-07-06	Fetal	Solo	21S02115041	33	16	Yes	No ultrasonic abnormalities were found.	del(17p11.2p11.2,166.45K)-Likely benign	No Pathogenic Variants	Negative	Negative	Parturition
21S02115042	Amniotic fluid	2021-07-06	Fetal	Solo	21S02115042	37	17	Yes	No ultrasonic abnormalities were found.	del(19q13.31q13.31,230.64K)-Benign	No Pathogenic Variants	Negative	Negative	Parturition
21S02115043	Amniotic fluid	2021-07-06	Fetal	Solo	21S02115043	42	16	Yes	No ultrasonic abnormalities were found.	del(5p14.3p14.3,365.97K)-Variant of Uncertain Significance|XXX-Pathogenic	XXX-Pathogenic	47, XXX	XXX-Pathogenic	Parturition(cesarean section)
21S02115044	Amniotic fluid	2021-07-06	Fetal	Solo	21S02115044	43	16	No	No ultrasonic abnormalities were found.	No Micro-deletion/duplication larger than 100K-NA	No Micro-deletion/duplication larger than 100K-NA	Negative	Negative	Parturition
21S02115045	Amniotic fluid	2021-07-06	Fetal	Solo	21S02115045	34	17	No	No ultrasonic abnormalities were found.	dup(1q41q41,165.59K)-Variant of Uncertain Significance|dup(1q41q41,340.56K)-Variant of Uncertain Significance|del(12q14.2q14.2,176.42K)-Variant of Uncertain Significance|dup(13q31.1q31.1,149.31K)-Variant of Uncertain Significance|dup(14q12q12,301.91K)-Variant of Uncertain Significance|del(Yq11.222q11.223,4.11M)-Variant of Uncertain Significance	No Pathogenic Variants	Negative	Negative	Parturition
21S02115048	Amniotic fluid	2021-07-06	Fetal	Solo	21S02115048	36	16	No	Abnormal soft markers: Choroid plexus cyst	dup(2p23.3p23.3,237.45K)-Variant of Uncertain Significance|dup(7q11.23q11.23,456.99K)-Benign	No Pathogenic Variants	Negative	Negative	Parturition
21S02115049	Amniotic fluid	2021-07-06	Fetal	Solo	21S02115049	29	16	No	No ultrasonic abnormalities were found.	del(20p12.1p12.1,140.09K)-Variant of Uncertain Significance	No Pathogenic Variants	Negative	Negative	Parturition
21S02115050	Amniotic fluid	2021-07-07	Fetal	Solo	21S02115050	38	17	Yes	No ultrasonic abnormalities were found.	dup(7p21.1p21.1,517.80K)-Variant of Uncertain Significance	No Pathogenic Variants	46, XN, inv(9)(p11q13)	46, XN, INV(9)(p11q13)	Parturition
21S02115051	Amniotic fluid	2021-07-07	Fetal	Solo	21S02115051	30	17	Yes	Abnormal soft markers: Nasal bone dysplasia	No Micro-deletion/duplication larger than 100K-NA	No Micro-deletion/duplication larger than 100K-NA	Negative	Negative	Parturition
21S02115052	Amniotic fluid	2021-07-07	Fetal	Solo	21S02115052	32	16	Yes	No ultrasonic abnormalities were found.	No Micro-deletion/duplication larger than 100K-NA	No Micro-deletion/duplication larger than 100K-NA	Negative	Negative	Parturition
21S02115058	Amniotic fluid	2021-07-07	Fetal	Solo	21S02115058	40	16	No	No ultrasonic abnormalities were found.	dup(7q36.3q36.3,360.30K)-Variant of Uncertain Significance	No Pathogenic Variants	Negative	Negative	Iatrogenic abortion(Labor Induction)
21S02115059	Amniotic fluid	2021-07-07	Fetal	Solo	21S02115059	25	18	Yes	No ultrasonic abnormalities were found.	dup(15q11.2q11.2,578.25K)-Variant of Uncertain Significance|dup(16p12.3p12.3,160.84K)-Variant of Uncertain Significance	No Pathogenic Variants	Negative	Negative	Parturition
21S02115061	Amniotic fluid	2021-07-08	Fetal	Solo	21S02115061	33	16	No	No ultrasonic abnormalities were found.	dup(11p13p13,220.36K)-Variant of Uncertain Significance	No Pathogenic Variants	Negative	Negative	Parturition
21S02115062	Amniotic fluid	2021-07-08	Fetal	Solo	21S02115062	43	18	No	No ultrasonic abnormalities were found.	No Micro-deletion/duplication larger than 100K-NA	No Micro-deletion/duplication larger than 100K-NA	Negative	Negative	Parturition
21S02115063	Amniotic fluid	2021-07-08	Fetal	Solo	21S02115063	28	16	Yes	Abnormal soft markers: Increased NT	No Micro-deletion/duplication larger than 100K-NA	No Micro-deletion/duplication larger than 100K-NA	Negative	Negative	Parturition
21S02115064	Amniotic fluid	2021-07-08	Fetal	Solo	21S02115064	42	16	Yes	No ultrasonic abnormalities were found.	dup(6q24.1q24.1,431.98K)-Variant of Uncertain Significance	No Pathogenic Variants	Negative	Negative	Parturition
21S02115065	Amniotic fluid	2021-07-08	Fetal	Solo	21S02115065	31	17	Yes	Abnormal soft markers: Choroid plexus cyst	dup(Xq28q28,118.18K)-Variant of Uncertain Significance	No Pathogenic Variants	Negative	Negative	Parturition
21S02115066	Amniotic fluid	2021-07-08	Fetal	Solo	21S02115066	39	16	Yes	Abnormal soft markers: Nasal bone dysplasia	T21-Pathogenic	T21-Pathogenic	47, XN, +21	T21-Pathogenic	Iatrogenic abortion(Labor Induction)
21S02115067	Amniotic fluid	2021-07-08	Fetal	Solo	21S02115067	36	17	Yes	No ultrasonic abnormalities were found.	No Micro-deletion/duplication larger than 100K-NA	No Micro-deletion/duplication larger than 100K-NA	Negative	Negative	Parturition
21S02115068	Amniotic fluid	2021-07-08	Fetal	Solo	21S02115068	38	16	Yes	No ultrasonic abnormalities were found.	del(10q21.1q21.1,194.45K)-Variant of Uncertain Significance	No Pathogenic Variants	Negative	Negative	Parturition(cesarean section)
21B02113037	Cord blood	2021-07-09	Fetal	Solo	21B02113037	25	22	No	Structural abnormality: Fetal cardiac abnormalities	dup(1p34.1p34.1,189.06K)-Variant of Uncertain Significance|del(9p24.1p24.1,164.43K)-Variant of Uncertain Significance	No Pathogenic Variants	Negative	Negative	Iatrogenic abortion(Labor Induction)
21S02115069	Amniotic fluid	2021-07-09	Fetal	Solo	21S02115069	40	19	Yes	No ultrasonic abnormalities were found.	dup(1p21.2p21.2,117.92K)-Variant of Uncertain Significance|dup(4p16.1p16.1,639.75K)-Variant of Uncertain Significance	No Pathogenic Variants	Negative	Negative	Parturition
21S02115070	Amniotic fluid	2021-07-09	Fetal	Solo	21S02115070	31	18	Yes	No ultrasonic abnormalities were found.	dup(17p11.2p11.2,233.60K)-Variant of Uncertain Significance	No Pathogenic Variants	Negative	Negative	Parturition
21S02115071	Amniotic fluid	2021-07-09	Fetal	Solo	21S02115071	37	16	Yes	No ultrasonic abnormalities were found.	dup(4q34.3q34.3,253.26K)-Variant of Uncertain Significance|dup(8q22.1q22.1,106.71K)-Variant of Uncertain Significance|dup(21q21.1q21.1,416.56K)-Variant of Uncertain Significance	No Pathogenic Variants	Negative	Negative	Parturition
21S02115072	Amniotic fluid	2021-07-09	Fetal	Solo	21S02115072	31	20	No	No ultrasonic abnormalities were found.	dup(2p12p12,1.39M)-Variant of Uncertain Significance|dup(7p21.2p21.2,441.02K)-Variant of Uncertain Significance|dup(7p21.1p21.1,463.50K)-Variant of Uncertain Significance|del(15q14q14,142.92K)-Likely benign	No Pathogenic Variants	Negative	Negative	Parturition
21S02115073	Amniotic fluid	2021-07-09	Fetal	Solo	21S02115073	41	17	Yes	No ultrasonic abnormalities were found.	dup(10p15.3p15.3,299.05K)-Variant of Uncertain Significance	No Pathogenic Variants	Negative	Negative	Parturition
21B02113054	Cord blood	2021-07-13	Fetal	Solo	21B02113054	31	24	No	Structural abnormality: Fetal multiple malformations	dup(1q22q22,331.79K)-Variant of Uncertain Significance|del(9p24.3p24.3,106.44K)-Variant of Uncertain Significance|dup(14q13.1q13.2,534.13K)-Variant of Uncertain Significance	No Pathogenic Variants	Negative	Negative	Iatrogenic abortion(Labor Induction)
21S02115074	Amniotic fluid	2021-07-13	Fetal	Solo	21S02115074	29	17	No	Abnormal soft markers: Echogenic fetal bowel	del(1q31.3q31.3,105.96K)-Benign|dup(Xq28q28,397.19K)-Variant of Uncertain Significance	No Pathogenic Variants	Negative	Negative	Parturition
21S02115075	Amniotic fluid	2021-07-13	Fetal	Solo	21S02115075	28	16	No	Abnormal soft markers: Echogenic fetal bowel	dup(8q11.21q11.21,135.26K)-Variant of Uncertain Significance|dup(Xq23q23,255.59K)-Variant of Uncertain Significance|dup(Yq11.223q11.223,574.51K)-Variant of Uncertain Significance	No Pathogenic Variants	Negative	Negative	Parturition(cesarean section)
21S02115076	Amniotic fluid	2021-07-13	Fetal	Solo	21S02115076	31	16	No	No ultrasonic abnormalities were found.	No Micro-deletion/duplication larger than 100K-NA	No Micro-deletion/duplication larger than 100K-NA	Negative	Negative	Parturition
21S02115081	Amniotic fluid	2021-07-13	Fetal	Solo	21S02115081	30	17	No	No ultrasonic abnormalities were found.	No Micro-deletion/duplication larger than 100K-NA	No Micro-deletion/duplication larger than 100K-NA	Negative	Negative	Parturition
21S02115082	Amniotic fluid	2021-07-13	Fetal	Solo	21S02115082	38	16	Yes	No ultrasonic abnormalities were found.	No Micro-deletion/duplication larger than 100K-NA	No Micro-deletion/duplication larger than 100K-NA	Negative	Negative	Parturition(cesarean section)
21S02115084	Amniotic fluid	2021-07-13	Fetal	Solo	21S02115084	42	18	Yes	No ultrasonic abnormalities were found.	del(2p16.3p16.3,143.40K)-Variant of Uncertain Significance|dup(11p11.12p11.12,236.14K)-Variant of Uncertain Significance	No Pathogenic Variants	Negative	Negative	Parturition
21S02115085	Amniotic fluid	2021-07-13	Fetal	Solo	21S02115085	28	17	Yes	No ultrasonic abnormalities were found.	No Micro-deletion/duplication larger than 100K-NA	No Micro-deletion/duplication larger than 100K-NA	Negative	Negative	Parturition
21B02113058	Cord blood	2021-07-14	Fetal	Solo	21B02113058	27	30	Yes	Structural abnormality: Fetal multiple malformations	dup(17p13.3p13.3,348.41K)-Variant of Uncertain Significance|dup(20p12.1p12.1,124.69K)-Variant of Uncertain Significance	No Pathogenic Variants	Negative	Negative	Iatrogenic abortion(Labor Induction)
21S02115086	Chorionic villus	2021-07-14	Fetal	Solo	21S02115086	26	13	No	No ultrasonic abnormalities were found.	del(3p12.2p12.2,209.78K)-Variant of Uncertain Significance	No Pathogenic Variants	Negative	Negative	Iatrogenic abortion(Medical Abortion)
21S02115090	Amniotic fluid	2021-07-14	Fetal	Solo	21S02115090	40	18	No	Abnormal soft markers: Choroid plexus cyst	No Micro-deletion/duplication larger than 100K-NA	No Micro-deletion/duplication larger than 100K-NA	Negative	Negative	Parturition
21S02115091	Amniotic fluid	2021-07-14	Fetal	Solo	21S02115091	31	16	No	Structural abnormality: Fetal cardiac abnormalities	dup(16p11.2p11.1,783.29K)-Likely benign	No Pathogenic Variants	Negative	Negative	Parturition
21S02115092	Amniotic fluid	2021-07-14	Fetal	Solo	21S02115092	30	19	Yes	Abnormal soft markers: Increased NT	dup(5q35.1q35.1,241.53K)-Variant of Uncertain Significance	No Pathogenic Variants	Negative	Negative	Parturition(cesarean section)
21S02115093	Amniotic fluid	2021-07-14	Fetal	Solo	21S02115093	30	16	No	Abnormal soft markers: Echogenic fetal bowel	T21-Pathogenic	T21-Pathogenic	47, XN, +21	T21-Pathogenic	Iatrogenic abortion(Labor Induction)
21S02115094	Amniotic fluid	2021-07-14	Fetal	Solo	21S02115094	25	17	No	No ultrasonic abnormalities were found.	dup(13q12.11q12.11,160.21K)-Variant of Uncertain Significance|dup(19p12p11,705.12K)-Variant of Uncertain Significance	No Pathogenic Variants	Negative	Negative	Parturition
21S02115095	Amniotic fluid	2021-07-14	Fetal	Solo	21S02115095	30	16	Yes	No ultrasonic abnormalities were found.	del(3p22.1p22.1,329.24K)-Variant of Uncertain Significance	No Pathogenic Variants	Negative	Negative	Parturition
21S02115096	Amniotic fluid	2021-07-14	Fetal	Solo	21S02115096	33	19	No	No ultrasonic abnormalities were found.	No Micro-deletion/duplication larger than 100K-NA	No Micro-deletion/duplication larger than 100K-NA	Negative	Negative	Parturition
21S02115098	Amniotic fluid	2021-07-14	Fetal	Solo	21S02115098	30	18	Yes	Abnormal soft markers: Increased NT (2.8mm)	dup(3q13.11q13.11,353.85K)-Variant of Uncertain Significance|dup(6q26q26,325.31K)-Variant of Uncertain Significance|del(13q12.11q12.11,121.84K)-Variant of Uncertain Significance	No Pathogenic Variants	Negative	Negative	Parturition
21B02113074	Cord blood	2021-07-15	Fetal	Solo	21B02113074	29	24	No	Structural abnormality: Fetal cardiac abnormalities	dup(1q44q44,233.91K)-Variant of Uncertain Significance|dup(8q22.3q22.3,514.50K)-Variant of Uncertain Significance|dup(8q22.3q22.3,302.98K)-Variant of Uncertain Significance|del(11p15.4p15.4,192.68K)-Variant of Uncertain Significance|del(20q12q12,155.55K)-Variant of Uncertain Significance|dup(Xp22.33p22.33,236.16K)-Variant of Uncertain Significance	No Pathogenic Variants	Negative	Negative	Iatrogenic abortion(Labor Induction)
21S02115099	Amniotic fluid	2021-07-15	Fetal	Solo	21S02115099	32	21	No	No ultrasonic abnormalities were found.	dup(12q24.32q24.32,128.72K)-Variant of Uncertain Significance|T21-Pathogenic	T21-Pathogenic	47, XN, +21	T21-Pathogenic	Iatrogenic abortion(Labor Induction)
21S02115101	Amniotic fluid	2021-07-15	Fetal	Solo	21S02115101	31	17	Yes	No ultrasonic abnormalities were found.	dup(5q35.2q35.2,208.95K)-Likely benign|del(5q35.3q35.3,177.78K)-Variant of Uncertain Significance	No Pathogenic Variants	Negative	Negative	Parturition
21S02115102	Amniotic fluid	2021-07-15	Fetal	Solo	21S02115102	36	20	Yes	Abnormal soft markers: Choroid plexus cyst	dup(7p21.3p21.3,212.96K)-Variant of Uncertain Significance|del(7q11.23q11.23,485.24K)-Likely benign	No Pathogenic Variants	Negative	Negative	Parturition
21S02115103	Amniotic fluid	2021-07-15	Fetal	Solo	21S02115103	24	16	No	No ultrasonic abnormalities were found.	dup(2p22.1p22.1,202.47K)-Variant of Uncertain Significance	No Pathogenic Variants	46, XN, t(2;12)(q11.2;q15)dn	46, XN, t(2;12)(q11.2;q15)dn	Parturition
21S02115108	Amniotic fluid	2021-07-16	Fetal	Solo	21S02115108	37	18	No	Abnormal soft markers: Choroid plexus cyst	dup(15q11.2q11.2,891.25K)-Variant of Uncertain Significance	No Pathogenic Variants	Negative	Negative	Parturition
21S02115109	Amniotic fluid	2021-07-16	Fetal	Solo	21S02115109	28	17	No	Structural abnormality: Fetal cardiac abnormalities	dup(2p25.3p25.3,362.51K)-Variant of Uncertain Significance|dup(2p23.3p23.3,236.59K)-Variant of Uncertain Significance|del(7q11.21q11.21,507.97K)-Likely benign|dup(11q22.1q22.1,146.94K)-Variant of Uncertain Significance	No Pathogenic Variants	Negative	Negative	Parturition(cesarean section)
21S02115111	Amniotic fluid	2021-07-16	Fetal	Solo	21S02115111	33	17	Yes	No ultrasonic abnormalities were found.	No Micro-deletion/duplication larger than 100K-NA	No Micro-deletion/duplication larger than 100K-NA	Negative	Negative	Parturition
21S02115112	Amniotic fluid	2021-07-16	Fetal	Solo	21S02115112	38	16	Yes	Abnormal soft markers: Choroid plexus cyst	dup(4q22.1q22.1,433.83K)-Variant of Uncertain Significance	No Pathogenic Variants	Negative	Negative	Parturition
21S02115114	Amniotic fluid	2021-07-16	Fetal	Solo	21S02115114	33	16	Yes	No ultrasonic abnormalities were found.	del(7q11.23q11.23,485.52K)-Likely benign	No Pathogenic Variants	Negative	Negative	Parturition
21S02115117	Amniotic fluid	2021-07-16	Fetal	Solo	21S02115117	26	19	Yes	No ultrasonic abnormalities were found.	No Micro-deletion/duplication larger than 100K-NA	No Micro-deletion/duplication larger than 100K-NA	Negative	Negative	Parturition
21S02115123	Amniotic fluid	2021-07-20	Fetal	Solo	21S02115123	37	16	Yes	No ultrasonic abnormalities were found.	del(11q22.1q22.1,116.10K)-Benign	No Pathogenic Variants	Negative	Negative	Parturition
21S02115124	Amniotic fluid	2021-07-20	Fetal	Solo	21S02115124	31	19	No	Abnormal soft markers: Choroid plexus cyst	No Micro-deletion/duplication larger than 100K-NA	No Micro-deletion/duplication larger than 100K-NA	46, XN, t(2;3)(q33;q13)pat	46, XN, t(2;3)(q33;q13)pat	Parturition
21S02115125	Amniotic fluid	2021-07-20	Fetal	Solo	21S02115125	38	16	No	No ultrasonic abnormalities were found.	No Micro-deletion/duplication larger than 100K-NA	No Micro-deletion/duplication larger than 100K-NA	Negative	Negative	Parturition
21S02115126	Amniotic fluid	2021-07-20	Fetal	Solo	21S02115126	39	16	Yes	No ultrasonic abnormalities were found.	No Micro-deletion/duplication larger than 100K-NA	No Micro-deletion/duplication larger than 100K-NA	Negative	Negative	Parturition
21S02115128	Amniotic fluid	2021-07-20	Fetal	Solo	21S02115128	32	18	Yes	Structural abnormality and abnormal soft markers: Fetal cardiac abnormalities, Nasal bone dysplasia	No Micro-deletion/duplication larger than 100K-NA	No Micro-deletion/duplication larger than 100K-NA	Negative	Negative	Parturition(cesarean section)
21S02115129	Amniotic fluid	2021-07-20	Fetal	Solo	21S02115129	21	16	No	No ultrasonic abnormalities were found.	dup(4q35.2q35.2,121.57K)-Likely benign|del(15q13.2q13.2,213.67K)-Likely benign|dup(15q13.3q13.3,504.07K)-Likely benign	No Pathogenic Variants	Negative	Negative	Parturition
21S02115131	Amniotic fluid	2021-07-20	Fetal	Solo	21S02115131	42	17	Yes	No ultrasonic abnormalities were found.	dup(7q11.23q11.23,601.87K)-Benign	No Pathogenic Variants	Negative	Negative	Parturition
21S02115132	Amniotic fluid	2021-07-20	Fetal	Solo	21S02115132	28	16	No	No ultrasonic abnormalities were found.	No Micro-deletion/duplication larger than 100K-NA	No Micro-deletion/duplication larger than 100K-NA	Negative	Negative	Parturition
21S02115133	Amniotic fluid	2021-07-21	Fetal	Solo	21S02115133	27	17	No	No ultrasonic abnormalities were found.	del(14q21.2q21.2,215.31K)-Likely benign	No Pathogenic Variants	Negative	Negative	Parturition
21S02115134	Amniotic fluid	2021-07-21	Fetal	Solo	21S02115134	33	17	Yes	No ultrasonic abnormalities were found.	dup(5p12p11,742.30K)-Variant of Uncertain Significance|dup(7p14.1p14.1,133.18K)-Variant of Uncertain Significance	No Pathogenic Variants	Negative	Negative	Parturition
21S02115138	Amniotic fluid	2021-07-21	Fetal	Solo	21S02115138	33	19	Yes	Abnormal soft markers: Nasal bone dysplasia	dup(1p36.12p36.12,163.96K)-Variant of Uncertain Significance|dup(7q36.2q36.2,192.74K)-Variant of Uncertain Significance	No Pathogenic Variants	Negative	Negative	Parturition
21S02115139	Amniotic fluid	2021-07-21	Fetal	Solo	21S02115139	32	16	Yes	No ultrasonic abnormalities were found.	del(19q13.2q13.31,310.61K)-Benign	No Pathogenic Variants	Negative	Negative	Parturition
21S02115141	Amniotic fluid	2021-07-21	Fetal	Solo	21S02115141	36	18	No	Structural abnormality: Fetal cardiac abnormalities	del(1q31.3q31.3,108.31K)-Benign|del(15q11.2q11.2,110.87K)-Benign	No Pathogenic Variants	Negative	Negative	Parturition
21S02115142	Amniotic fluid	2021-07-21	Fetal	Solo	21S02115142	34	17	No	No ultrasonic abnormalities were found.	dup(6p25.3p25.3,129.40K)-Benign|dup(11p15.4p15.4,126.96K)-Benign|dup(11q24.3q24.3,142.29K)-Variant of Uncertain Significance|dup(Yp11.2p11.2,517.29K)-Variant of Uncertain Significance	No Pathogenic Variants	Negative	Negative	Parturition(cesarean section)
21S02115143	Amniotic fluid	2021-07-21	Fetal	Solo	21S02115143	34	16	Yes	No ultrasonic abnormalities were found.	del(7q11.23q11.23,450.98K)-Likely benign|dup(11q14.1q14.1,137.61K)-Variant of Uncertain Significance	No Pathogenic Variants	Negative	Negative	Parturition
21S02115145	Amniotic fluid	2021-07-21	Fetal	Solo	21S02115145	30	18	No	No ultrasonic abnormalities were found.	No Micro-deletion/duplication larger than 100K-NA	No Micro-deletion/duplication larger than 100K-NA	Negative	Negative	Parturition(cesarean section)
21S02115148	Amniotic fluid	2021-07-22	Fetal	Solo	21S02115148	26	18	No	No ultrasonic abnormalities were found.	No Micro-deletion/duplication larger than 100K-NA	No Micro-deletion/duplication larger than 100K-NA	Negative	Negative	Parturition
21S02115149	Amniotic fluid	2021-07-22	Fetal	Solo	21S02115149	36	17	Yes	Abnormal soft markers: Nasal bone dysplasia	T21-Pathogenic	T21-Pathogenic	47, XN, +21	T21-Pathogenic	Iatrogenic abortion(Labor Induction)
21S02115150	Amniotic fluid	2021-07-22	Fetal	Solo	21S02115150	38	18	No	No ultrasonic abnormalities were found.	No Micro-deletion/duplication larger than 100K-NA	No Micro-deletion/duplication larger than 100K-NA	Negative	Negative	Parturition
21S02115151	Amniotic fluid	2021-07-22	Fetal	Solo	21S02115151	32	16	Yes	Abnormal soft markers: Increased NT (3.0mm)	dup(10q22.3q22.3,161.69K)-Variant of Uncertain Significance	No Pathogenic Variants	Negative	Negative	Parturition(cesarean section)
21S02115152	Amniotic fluid	2021-07-22	Fetal	Solo	21S02115152	38	19	No	Abnormal soft markers: Choroid plexus cyst	dup(3q24q24,149.38K)-Variant of Uncertain Significance|dup(18p11.21p11.21,638.74K)-Variant of Uncertain Significance	No Pathogenic Variants	Negative	Negative	Parturition(cesarean section)
21S02115153	Amniotic fluid	2021-07-22	Fetal	Solo	21S02115153	28	17	No	No ultrasonic abnormalities were found.	dup(16p12.2p12.2,195.77K)-Benign	No Pathogenic Variants	Negative	Negative	Parturition
21S02115154	Amniotic fluid	2021-07-22	Fetal	Solo	21S02115154	18	21	Yes	No ultrasonic abnormalities were found.	No Micro-deletion/duplication larger than 100K-NA	No Micro-deletion/duplication larger than 100K-NA	Negative	Negative	Parturition
21S02115155	Amniotic fluid	2021-07-22	Fetal	Solo	21S02115155	33	17	Yes	Abnormal soft markers: Increased NT	No Micro-deletion/duplication larger than 100K-NA	No Micro-deletion/duplication larger than 100K-NA	46, XN, inv(9)(p11q13)	46, XN, inv(9)(p11q13)	Parturition
21S02115158	Amniotic fluid	2021-07-22	Fetal	Solo	21S02115158	40	18	No	No ultrasonic abnormalities were found.	del(Yq11.223q11.23,3.97M)-Variant of Uncertain Significance	No Pathogenic Variants	Negative	Negative	Parturition
21B02113147	Cord blood	2021-07-23	Fetal	Solo	21B02113147	33	24	Yes	Structural abnormality: Chilopalatognathus III	No Micro-deletion/duplication larger than 100K-NA	No Micro-deletion/duplication larger than 100K-NA	Negative	Negative	Iatrogenic abortion(Labor Induction)
21S02115161	Amniotic fluid	2021-07-23	Fetal	Solo	21S02115161	28	18	No	Abnormal soft markers: Echogenic fetal bowel	dup(17q25.1q25.1,677.45K)-Variant of Uncertain Significance|dup(22q11.22q11.22,272.69K)-Variant of Uncertain Significance	No Pathogenic Variants	Negative	Negative	Parturition
21S02115162	Amniotic fluid	2021-07-23	Fetal	Solo	21S02115162	35	18	Yes	Abnormal soft markers: Echogenic fetal bowel	dup(1p31.1p31.1,130.30K)-Variant of Uncertain Significance|dup(14q12q12,181.35K)-Variant of Uncertain Significance	No Pathogenic Variants	Negative	Negative	Parturition(cesarean section)
21S02115163	Amniotic fluid	2021-07-23	Fetal	Solo	21S02115163	25	16	No	Abnormal soft markers: Choroid plexus cyst, Echogenic fetal bowel	del(10q21.1q21.1,189.41K)-Variant of Uncertain Significance	No Pathogenic Variants	Negative	Negative	Parturition
21S02115164	Amniotic fluid	2021-07-23	Fetal	Solo	21S02115164	31	18	No	Structural abnormality: Fetal malformation (skeletal system)	No Micro-deletion/duplication larger than 100K-NA	No Micro-deletion/duplication larger than 100K-NA	Negative	Negative	Parturition
21S02115166	Amniotic fluid	2021-07-23	Fetal	Solo	21S02115166	39	18	Yes	No ultrasonic abnormalities were found.	No Micro-deletion/duplication larger than 100K-NA	No Micro-deletion/duplication larger than 100K-NA	Negative	Negative	Parturition
21S02115167	Amniotic fluid	2021-07-23	Fetal	Solo	21S02115167	26	17	No	No ultrasonic abnormalities were found.	del(15q13.2q13.2,463.28K)-Benign|dup(Xq27.1q27.1,115.95K)-Variant of Uncertain Significance	No Pathogenic Variants	Negative	Negative	Parturition
21S02115168	Amniotic fluid	2021-07-23	Fetal	Solo	21S02115168	45	18	No	No ultrasonic abnormalities were found.	No Micro-deletion/duplication larger than 100K-NA	No Micro-deletion/duplication larger than 100K-NA	Negative	Negative	Parturition
21S02115169	Amniotic fluid	2021-07-23	Fetal	Solo	21S02115169	26	16	No	Abnormal soft markers: Nasal bone dysplasia	dup(Xp22.31p22.31,316.84K)-Variant of Uncertain Significance	No Pathogenic Variants	Negative	Negative	Parturition
21B02113162	Cord blood	2021-07-27	Fetal	Solo	21B02113162	23	26	Yes	Structural abnormality: Fetal malformation (nervous system)	dup(22q11.22q11.22,272.69K)-Variant of Uncertain Significance	No Pathogenic Variants	Negative	Negative	Iatrogenic abortion(Labor Induction)
21S02115174	Amniotic fluid	2021-07-27	Fetal	Solo	21S02115174	33	17	Yes	No ultrasonic abnormalities were found.	del(5q21.2q21.3,129.20K)-Likely benign|dup(22q11.22q11.22,266.16K)-Variant of Uncertain Significance|del(Xp11.23p11.23,119.27K)-Variant of Uncertain Significance	No Pathogenic Variants	Negative	Negative	Parturition
21S02115175	Amniotic fluid	2021-07-27	Fetal	Solo	21S02115175	34	18	Yes	No ultrasonic abnormalities were found.	dup(Xq26.3q26.3,164.63K)-Variant of Uncertain Significance	No Pathogenic Variants	Negative	Negative	Parturition(cesarean section)
21S02115176	Amniotic fluid	2021-07-27	Fetal	Solo	21S02115176	31	17	Yes	No ultrasonic abnormalities were found.	No Micro-deletion/duplication larger than 100K-NA	No Micro-deletion/duplication larger than 100K-NA	Negative	Negative	Parturition(cesarean section)
21S02115180	Amniotic fluid	2021-07-27	Fetal	Solo	21S02115180	31	17	No	No ultrasonic abnormalities were found.	dup(11p13p13,225.51K)-Variant of Uncertain Significance	No Pathogenic Variants	Negative	Negative	Parturition(cesarean section)
21S02115181	Amniotic fluid	2021-07-28	Fetal	Solo	21S02115181	32	21	Yes	No ultrasonic abnormalities were found.	No Micro-deletion/duplication larger than 100K-NA	No Micro-deletion/duplication larger than 100K-NA	Negative	Negative	Parturition
21S02115182	Amniotic fluid	2021-07-28	Fetal	Solo	21S02115182	36	16	Yes	Abnormal soft markers: Choroid plexus cyst	dup(7q21.11q21.11,402.28K)-Variant of Uncertain Significance	No Pathogenic Variants	Negative	Negative	Parturition
21S02115184	Amniotic fluid	2021-07-28	Fetal	Solo	21S02115184	40	16	Yes	No ultrasonic abnormalities were found.	dup(7q21.13q21.2,630.02K)-Variant of Uncertain Significance|dup(8p23.2p23.2,478.60K)-Variant of Uncertain Significance	No Pathogenic Variants	Negative	Negative	Parturition
21S02115186	Amniotic fluid	2021-07-28	Fetal	Solo	21S02115186	31	20	Yes	No ultrasonic abnormalities were found.	No Micro-deletion/duplication larger than 100K-NA	No Micro-deletion/duplication larger than 100K-NA	Negative	Negative	Parturition
21S02115187	Amniotic fluid	2021-07-28	Fetal	Solo	21S02115187	35	16	Yes	Abnormal soft markers: Choroid plexus cyst	del(3p26.1p26.1,131.67K)-Benign|del(9p23p23,235.41K)-Benign	No Pathogenic Variants	Negative	Negative	Parturition(cesarean section)
21S02115188	Amniotic fluid	2021-07-28	Fetal	Solo	21S02115188	33	17	No	No ultrasonic abnormalities were found.	No Micro-deletion/duplication larger than 100K-NA	No Micro-deletion/duplication larger than 100K-NA	Negative	Negative	Parturition(cesarean section)
21S02115189	Amniotic fluid	2021-07-28	Fetal	Solo	21S02115189	37	18	No	No ultrasonic abnormalities were found.	dup(1q25.3q25.3,178.65K)-Variant of Uncertain Significance|del(4q35.2q35.2,608.23K)-Likely benign|dup(12p13.31p13.31,118.45K)-Variant of Uncertain Significance	No Pathogenic Variants	Negative	Negative	Parturition
21S02115190	Amniotic fluid	2021-07-28	Fetal	Solo	21S02115190	26	18	Yes	Abnormal soft markers: Increased NT	del(8p23.2p23.2,189.34K)-Likely benign	No Pathogenic Variants	Negative	Negative	Parturition(cesarean section)
21B02113182	Cord blood	2021-07-29	Fetal	Solo	21B02113182	30	24	No	Structural abnormality: Fetal cardiac abnormalities	No Micro-deletion/duplication larger than 100K-NA	No Micro-deletion/duplication larger than 100K-NA	Negative	Negative	Iatrogenic abortion(Labor Induction)
21S02115191	Amniotic fluid	2021-07-29	Fetal	Solo	21S02115191	23	16	Yes	No ultrasonic abnormalities were found.	No Micro-deletion/duplication larger than 100K-NA	No Micro-deletion/duplication larger than 100K-NA	Negative	Negative	Parturition
21S02115193	Amniotic fluid	2021-07-29	Fetal	Solo	21S02115193	34	19	Yes	No ultrasonic abnormalities were found.	No Micro-deletion/duplication larger than 100K-NA	No Micro-deletion/duplication larger than 100K-NA	Negative	Negative	Parturition
21S02115194	Amniotic fluid	2021-07-29	Fetal	Solo	21S02115194	32	16	Yes	No ultrasonic abnormalities were found.	dup(1q31.2q31.2,165.17K)-Variant of Uncertain Significance|del(16p11.2p11.2,1.82M)-Variant of Uncertain Significance|dup(19p12p12,164.68K)-Variant of Uncertain Significance	No Pathogenic Variants	Negative	Negative	Parturition
21S02115195	Amniotic fluid	2021-07-29	Fetal	Solo	21S02115195	37	18	Yes	Abnormal soft markers: Choroid plexus cyst	No Micro-deletion/duplication larger than 100K-NA	No Micro-deletion/duplication larger than 100K-NA	Negative	Negative	Parturition
21S02115196	Amniotic fluid	2021-07-29	Fetal	Solo	21S02115196	27	16	Yes	No ultrasonic abnormalities were found.	No Micro-deletion/duplication larger than 100K-NA	No Micro-deletion/duplication larger than 100K-NA	Negative	Negative	Parturition
21S02115197	Amniotic fluid	2021-07-29	Fetal	Solo	21S02115197	41	18	Yes	No ultrasonic abnormalities were found.	dup(5p15.2p15.2,165.17K)-Variant of Uncertain Significance|dup(11p14.3p14.3,108.24K)-Variant of Uncertain Significance	No Pathogenic Variants	Negative	Negative	Parturition
21S02115198	Amniotic fluid	2021-07-29	Fetal	Solo	21S02115198	37	16	No	No ultrasonic abnormalities were found.	del(16p11.2p11.2,1.84M)-Variant of Uncertain Significance	No Pathogenic Variants	Negative	Negative	Parturition
21S02115201	Amniotic fluid	2021-07-30	Fetal	Solo	21S02115201	32	20	Yes	Abnormal soft markers: Pleural effusion	dup(3q12.1q12.1,282.41K)-Variant of Uncertain Significance	No Pathogenic Variants	Negative	Negative	Iatrogenic abortion(Labor Induction)
21S02115202	Amniotic fluid	2021-07-30	Fetal	Solo	21S02115202	43	18	Yes	No ultrasonic abnormalities were found.	dup(12q14.2q14.2,202.42K)-Benign|del(18p11.21p11.21,197.09K)-Variant of Uncertain Significance|XXY-Pathogenic	XXY-Pathogenic	47, XXY	XXY-Pathogenic	Iatrogenic abortion(Labor Induction)
21S02115205	Amniotic fluid	2021-07-30	Fetal	Solo	21S02115205	30	18	Yes	No ultrasonic abnormalities were found.	No Micro-deletion/duplication larger than 100K-NA	No Micro-deletion/duplication larger than 100K-NA	Negative	Negative	Parturition
21S02115207	Amniotic fluid	2021-07-30	Fetal	Solo	21S02115207	32	16	No	No ultrasonic abnormalities were found.	dup(7p14.3p14.3,110.91K)-Likely benign	No Pathogenic Variants	Negative	Negative	Parturition
21B02113200	Cord blood	2021-08-03	Fetal	Solo	21B02113200	26	24	No	Structural abnormality: Fetal cardiac abnormalities	No Micro-deletion/duplication larger than 100K-NA	No Micro-deletion/duplication larger than 100K-NA	Negative	Negative	Iatrogenic abortion(Labor Induction)
21S02115211	Chorionic villus	2021-08-03	Fetal	Solo	21S02115211	31	13	No	Structural abnormality: Fetal multiple malformations	T13-Pathogenic	T13-Pathogenic	47, XN, +13	T13-Pathogenic	Iatrogenic abortion(Medical Abortion)
21S02115214	Amniotic fluid	2021-08-03	Fetal	Solo	21S02115214	32	16	No	Abnormal soft markers: Nasal bone dysplasia	dup(5q23.2q23.2,100.06K)-Variant of Uncertain Significance	No Pathogenic Variants	Negative	Negative	Parturition(cesarean section)
21S02115215	Amniotic fluid	2021-08-03	Fetal	Solo	21S02115215	40	17	No	No ultrasonic abnormalities were found.	No Micro-deletion/duplication larger than 100K-NA	No Micro-deletion/duplication larger than 100K-NA	Negative	Negative	Parturition
21S02115216	Amniotic fluid	2021-08-03	Fetal	Solo	21S02115216	28	18	No	Abnormal soft markers: Choroid plexus cyst, Renal dysplasia	No Micro-deletion/duplication larger than 100K-NA	No Micro-deletion/duplication larger than 100K-NA	Negative	Negative	Parturition
21S02115218	Amniotic fluid	2021-08-03	Fetal	Solo	21S02115218	28	20	No	Abnormal soft markers: Renal dysplasia	dup(7p12.1p12.1,199.72K)-Variant of Uncertain Significance|del(15q11.2q11.2,868.66K)-Pathogenic	del(15q11.2q11.2,868.66K)-Pathogenic	Negative	del(15q11.2q11.2,868.66K)-Pathogenic	Parturition
21S02115220	Amniotic fluid	2021-08-03	Fetal	Solo	21S02115220	26	19	No	Abnormal soft markers: Nasal bone dysplasia	del(2p11.2p11.2,496.95K)-Variant of Uncertain Significance|dup(11q23.3q23.3,183.21K)-Variant of Uncertain Significance|dup(12q23.2q23.3,627.17K)-Variant of Uncertain Significance|del(15q11.2q11.2,180.57K)-Benign	No Pathogenic Variants	Negative	Negative	Parturition
21S02115221	Chorionic villus	2021-08-04	Fetal	Solo	21S02115221	36	15	Yes	Structural abnormality: Fetal multiple malformations	dup(3p21.31p21.31,431.02K)-Variant of Uncertain Significance|T18-Pathogenic	T18-Pathogenic	47, XN, +18	T18-Pathogenic	Iatrogenic abortion(Medical Abortion)
21S02115222	Amniotic fluid	2021-08-04	Fetal	Solo	21S02115222	25	18	Yes	No ultrasonic abnormalities were found.	dup(20q13.13q13.13,669.50K)-Variant of Uncertain Significance	No Pathogenic Variants	Negative	Negative	Parturition
21S02115223	Amniotic fluid	2021-08-04	Fetal	Solo	21S02115223	30	17	Yes	Abnormal soft markers: Choroid plexus cyst	dup(1p31.1p31.1,217.57K)-Variant of Uncertain Significance|del(1q31.2q31.2,145.37K)-Variant of Uncertain Significance|dup(5p12p11,826.21K)-Variant of Uncertain Significance|dup(19q12q12,900.83K)-Variant of Uncertain Significance|T21-Pathogenic	T21-Pathogenic	47, XN, inv(9)(p11q13), +21	T21-Pathogenic	Iatrogenic abortion(Labor Induction)
21S02115224	Amniotic fluid	2021-08-04	Fetal	Solo	21S02115224	29	17	No	No ultrasonic abnormalities were found.	dup(5q14.1q14.1,267.19K)-Variant of Uncertain Significance|del(Yp11.32q12,59.37M)-Pathogenic	del(Yp11.32q12,59.37M)-Pathogenic	Negative	del(Yp11.32q12,59.37M)-Pathogenic	Parturition
21S02115225	Amniotic fluid	2021-08-04	Fetal	Solo	21S02115225	38	16	No	Structural abnormality: Fetal multiple malformations	dup(13q32.1q32.1,816.87K)-Variant of Uncertain Significance|T18-Pathogenic	T18-Pathogenic	47, XN, +18	T18-Pathogenic	Iatrogenic abortion(Labor Induction)
21B02113208	Cord blood	2021-08-05	Fetal	Solo	21B02113208	29	24	No	Structural abnormality: Fetal cardiac abnormalities	No Micro-deletion/duplication larger than 100K-NA	No Micro-deletion/duplication larger than 100K-NA	Negative	Negative	Iatrogenic abortion(Labor Induction)
21S02115226	Amniotic fluid	2021-08-05	Fetal	Solo	21S02115226	36	16	No	Abnormal soft markers: Nasal bone dysplasia, Echogenic fetal bowel	dup(5q14.1q14.1,543.82K)-Variant of Uncertain Significance|T21-Pathogenic	T21-Pathogenic	47, XN, +21	T21-Pathogenic	Iatrogenic abortion(Labor Induction)
21S02115227	Amniotic fluid	2021-08-05	Fetal	Solo	21S02115227	35	19	Yes	Abnormal soft markers: Echogenic fetal bowel	dup(5q23.1q23.1,218.37K)-Variant of Uncertain Significance|dup(12p13.31p13.31,105.52K)-Variant of Uncertain Significance|dup(13q31.1q31.1,154.48K)-Variant of Uncertain Significance|del(21q11.2q11.2,689.79K)-Variant of Uncertain Significance	No Pathogenic Variants	Negative	Negative	Parturition
21S02115228	Amniotic fluid	2021-08-05	Fetal	Solo	21S02115228	26	16	Yes	Abnormal soft markers: Nasal bone dysplasia	del(16p13.13p13.13,137.56K)-Variant of Uncertain Significance	No Pathogenic Variants	Negative	Negative	Parturition(cesarean section)
21S02115230	Amniotic fluid	2021-08-05	Fetal	Solo	21S02115230	31	19	No	No ultrasonic abnormalities were found.	del(10q25.2q25.2,159.51K)-Variant of Uncertain Significance	No Pathogenic Variants	Negative	Negative	Parturition
21S02115231	Amniotic fluid	2021-08-05	Fetal	Solo	21S02115231	29	19	No	Abnormal soft markers: Choroid plexus cyst	No Micro-deletion/duplication larger than 100K-NA	No Micro-deletion/duplication larger than 100K-NA	Negative	Negative	Parturition
21B02113214	Cord blood	2021-08-06	Fetal	Solo	21B02113214	31	27	Yes	Structural abnormality: Fetal multiple malformations	dup(4q21.3q21.3,224.66K)-Variant of Uncertain Significance|dup(5p14.3p14.3,422.68K)-Variant of Uncertain Significance|dup(8p23.2p23.2,584.50K)-Variant of Uncertain Significance|dup(8p23.2p23.2,378.18K)-Variant of Uncertain Significance	No Pathogenic Variants	Negative	Negative	Iatrogenic abortion(Labor Induction)
21S02115233	Chorionic villus	2021-08-06	Fetal	Solo	21S02115233	29	13	No	Structural abnormality: Fetal multiple malformations	XO-Pathogenic	XO-Pathogenic	45, X	XO-Pathogenic	Iatrogenic abortion(Medical Abortion)
21S02115234	Chorionic villus	2021-08-06	Fetal	Solo	21S02115234	29	12	No	Structural abnormality: Fetal malformation (nervous system)	dup(5q23.3q23.3,427.09K)-Variant of Uncertain Significance	No Pathogenic Variants	Negative	Negative	Iatrogenic abortion(Labor Induction)
21S02115236	Amniotic fluid	2021-08-06	Fetal	Solo	21S02115236	39	21	Yes	No ultrasonic abnormalities were found.	dup(5q21.2q21.3,563.63K)-Likely benign|dup(17q12q12,104.71K)-Benign	No Pathogenic Variants	Negative	Negative	Parturition
21S02115237	Amniotic fluid	2021-08-06	Fetal	Solo	21S02115237	36	21	Yes	No ultrasonic abnormalities were found.	dup(10q22.3q22.3,178.48K)-Variant of Uncertain Significance	No Pathogenic Variants	Negative	Negative	Parturition
21S02115238	Amniotic fluid	2021-08-06	Fetal	Solo	21S02115238	37	16	Yes	No ultrasonic abnormalities were found.	dup(2p25.2p25.2,319.22K)-Variant of Uncertain Significance	No Pathogenic Variants	Negative	Negative	Parturition(cesarean section)
21S02115239	Amniotic fluid	2021-08-06	Fetal	Solo	21S02115239	37	18	No	Abnormal soft markers: Choroid plexus cyst	del(9p23p23,148.47K)-Benign	No Pathogenic Variants	46, XN, inv(9)(p11q13)	46, XN, inv(9)(p11q13)	Parturition
21S02115240	Amniotic fluid	2021-08-06	Fetal	Solo	21S02115240	35	16	Yes	No ultrasonic abnormalities were found.	dup(4q35.2q35.2,1.06M)-Variant of Uncertain Significance|del(10q21.3q21.3,201.61K)-Variant of Uncertain Significance	No Pathogenic Variants	Negative	Negative	Parturition
21S02115241	Amniotic fluid	2021-08-05	Fetal	Solo	21S02115241	28	19	Yes	No ultrasonic abnormalities were found.	del(6q16.1q16.1,171.94K)-Benign	No Pathogenic Variants	Negative	Negative	Parturition
21S02115243	Amniotic fluid	2021-08-06	Fetal	Solo	21S02115243	33	18	No	Abnormal soft markers: Echogenic intracardiac focus	No Micro-deletion/duplication larger than 100K-NA	No Micro-deletion/duplication larger than 100K-NA	Negative	Negative	Parturition
21S02115244	Amniotic fluid	2021-08-06	Fetal	Solo	21S02115244	39	16	Yes	No ultrasonic abnormalities were found.	del(3q13.13q13.2,131.06K)-Variant of Uncertain Significance	No Pathogenic Variants	Negative	Negative	Parturition
[truncated: 1,016 more rows]

## Sheet: TableS2
TableS2. 66 samples were exclusively diagnosed by CNV-seq
[truncated: 67 more rows]

[truncated: 4 more sheets: TableS3, TableS4, TableS5, TableS6]
